# Supplementary material for: LncRNA H19 Suppresses Osteosarcomagenesis by Regulating snoRNAs and DNA Repair Protein Complexes
Source: Front Genet. 2021 Jan 15;11:611823. doi: 10.3389/fgene.2020.611823 (PMC7844330; doi:10.3389/fgene.2020.611823)
Supplement: Supplementary file 1 [file Table_1.XLSX]

## Sheet: RNA-seq
SNORNA
NAME	LFS_osteoblasts_Vector_FPKMs	LFS_osteoblasts_H19_FPKMs	log2 FC
SNORA1	0	0	#DIV/0!
SNORA14B	0	0	#DIV/0!
SNORA15	0	0	#DIV/0!
SNORA16A	0	0	#DIV/0!
SNORA16B	0	0	#DIV/0!
SNORA19	0	0	#DIV/0!
SNORA20	0	0	#DIV/0!
SNORA22	0	0	#DIV/0!
SNORA29	0	0	#DIV/0!
SNORA2A	0	0	#DIV/0!
SNORA2B	0	0	#DIV/0!
SNORA33	0	0	#DIV/0!
SNORA34	0	0	#DIV/0!
SNORA38	0	0	#DIV/0!
SNORA38B	0	0	#DIV/0!
SNORA42	0	0	#DIV/0!
SNORA48	0	0	#DIV/0!
SNORA54	0	0	#DIV/0!
SNORA56	0	0	#DIV/0!
SNORA5A	0	0	#DIV/0!
SNORA5C	0	0	#DIV/0!
SNORA60	0	0	#DIV/0!
SNORA65	0	0	#DIV/0!
SNORA68	0	0	#DIV/0!
SNORA69	0	0	#DIV/0!
SNORA70F	0	0	#DIV/0!
SNORA70G	0	0	#DIV/0!
SNORA71A	0	0	#DIV/0!
SNORA71C	0	0	#DIV/0!
SNORA75	0	0	#DIV/0!
SNORA77	0	0	#DIV/0!
SNORA78	0	0	#DIV/0!
SNORA80B	0	0	#DIV/0!
SNORA84	0	0	#DIV/0!
SNORD100	0	0	#DIV/0!
SNORD105	0	0	#DIV/0!
SNORD110	0	0	#DIV/0!
SNORD116-21	0	0	#DIV/0!
SNORD116-24	0	0	#DIV/0!
SNORD116-4	0	0	#DIV/0!
SNORD12	0	0	#DIV/0!
SNORD15A	0	0	#DIV/0!
SNORD16	0	0	#DIV/0!
SNORD19	0	0	#DIV/0!
SNORD1B	0	0	#DIV/0!
SNORD2	0	0	#DIV/0!
SNORD22	0	0	#DIV/0!
SNORD24	0	0	#DIV/0!
SNORD26	0	0	#DIV/0!
SNORD30	0	0	#DIV/0!
SNORD32A	0	0	#DIV/0!
SNORD33	0	0	#DIV/0!
SNORD34	0	0	#DIV/0!
SNORD36A	0	0	#DIV/0!
SNORD42B	0	0	#DIV/0!
SNORD47	0	0	#DIV/0!
SNORD48	0	0	#DIV/0!
SNORD54	0	0	#DIV/0!
SNORD58C	0	0	#DIV/0!
SNORD59B	0	0	#DIV/0!
SNORD63	0	0	#DIV/0!
SNORD67	0	0	#DIV/0!
SNORD68	0	0	#DIV/0!
SNORD81	0	0	#DIV/0!
SNORD83B	0	0	#DIV/0!
SNORD84	0	0	#DIV/0!
SNORD88B	0	0	#DIV/0!
SNORD89	0	0	#DIV/0!
SNORD94	0	0	#DIV/0!
SNORD97	0	0	#DIV/0!
SCARA5	0	0	#DIV/0!
SCARNA1	0	0	#DIV/0!
SCARNA15	0	0	#DIV/0!
SCARNA18	0	0	#DIV/0!
SCARNA2	0	0	#DIV/0!
SCARNA21	0	0	#DIV/0!
SCARNA22	0	0	#DIV/0!
SCARNA3	0	0	#DIV/0!
SCARNA6	0	0	#DIV/0!
SCARNA7	0	0	#DIV/0!
SCARNA8	0	0	#DIV/0!
SCARNA9L	0	0	#DIV/0!
SNORA17	0	0.0254253	#DIV/0!
SCARNA17	0	0.581099	#DIV/0!
SCARNA9	0	0.632044	#DIV/0!
SCARNA10	0	0.836028	#DIV/0!
SNORA53	0	1.53859	#DIV/0!
SNORA74A	0	3.58171	#DIV/0!
SCARNA16	0	4.35881	#DIV/0!
SNORD17	0	4.70016	#DIV/0!
SNORA81	0	5.33484	#DIV/0!
SNORA66	0	14.2411	#DIV/0!
SNORA55	0	15.1396	#DIV/0!
SNORA39	0	15.4813	#DIV/0!
SNORA10	0	15.7063	#DIV/0!
SNORA72	0	16.3928	#DIV/0!
SNORA51	0	16.8896	#DIV/0!
SNORA27	0	20.5934	#DIV/0!
SNORA57	0	21.8244	#DIV/0!
SNORA6	0	26.9297	#DIV/0!
SNORA45	0	28.0536	#DIV/0!
SNORD10	0	33.0112	#DIV/0!
SNORD9	0	35.2997	#DIV/0!
SNORD83A	0	42.6793	#DIV/0!
SNORD19B	0	45.0847	#DIV/0!
SNORA52	0	49.7563	#DIV/0!
SNORD99	0	74.4537	#DIV/0!
SNORA32	0	87.8228	#DIV/0!
SNORD55	0	99.0241	#DIV/0!
SNORD36C	0	148.427	#DIV/0!
SCARA3	7.80656	23.5119	1.59063
SNORA63	19.3999	38.1013	0.973791
SNORA18	107.579	207.24	0.945906
SNORA8	93.9925	173.713	0.886088
SNORA70	166.015	217.881	0.392227
SNORA64	46.5186	60.8179	0.386688
SNORA61	26.6431	34.4769	0.371868
SNORA4	22.2524	28.4623	0.355091
SNORA31	26.3745	33.5708	0.348063
SNORD20	121.955	153.565	0.332501
SCARB1	10.4936	8.92077	-0.23427
SNORA67	110.702	88.0075	-0.330983
SCARB2	63.3971	45.1419	-0.48995
SNORA62	12.4469	8.27397	-0.589135
SNORA44	23.2947	15.3173	-0.60484
SNORD96A	155.645	102.155	-0.607499
SNORA25	43.1328	28.0267	-0.621983
SCARF2	43.7781	28.1825	-0.63541
SNORA9	28.2475	18.1773	-0.635985
SNORD76	118.581	75.9067	-0.643574
SCARF1	0.272071	0.150375	-0.855418
SNORA40	125.766	64.06	-0.973246
SCARNA12	6.64158	2.91373	-1.18866
SCARNA13	2.29999	0.717221	-1.68114
SNORD58B	1678.46	33.6311	-5.6412
SNORD107	319.79	1.00218	-8.31784
SNORA7A	11.4997	2.2451e-55	-185.063
SNORD73A	4.93538e-06	0	#NUM!
SCARNA5	2.22011	0	#NUM!
SNORA23	6.67807	0	#NUM!
SNORA43	9.40357	0	#NUM!
SNORD15B	14.7395	0	#NUM!
SNORA50	20.3166	0	#NUM!
SNORA11	22.0547	0	#NUM!
SNORA71B	22.5456	0	#NUM!
SNORA3	25.2777	0	#NUM!
SNORA41	25.7804	0	#NUM!
SNORA24	26.0256	0	#NUM!
SNORA13	26.7221	0	#NUM!
SNORA76	27.8987	0	#NUM!
SCARNA27	29.3502	0	#NUM!
SNORD124	49.4604	0	#NUM!
SNORA26	63.0192	0	#NUM!
SNORD116-22	71.3866	0	#NUM!
SNORD56	175.832	0	#NUM!
miRNAs
NAME	LFS_osteoblasts_Vector_FPKMs	LFS_osteoblasts_H19_FPKMs	log2 FC
MIR7-1	43.5647	0	#NUM!
MIR145	141.301	0	#NUM!
MIR612	142.067	0	#NUM!
MIR30C2	169.561	0	#NUM!
MIR3685	366.27	0	#NUM!
MIR3655	12.5822	0.000914255	-13.7484
MIR181A2HG	1.34719	1.11458	-0.273453
MIRLET7DHG	1.04261	1.17235	0.169204
MIR497HG	1.31088	2.67634	1.02973
MIR31HG	5.14074	3.39411	-0.598943
MIR143HG	3.96493	4.32858	0.126598
MIR1307	0	9.297	#DIV/0!
MIR22HG	24.5671	18.2575	-0.428238
MIR5191	0	21.0112	#DIV/0!
MIR1248	50.4399	32.3683	-0.639984
MIR100HG	24.7158	36.1338	0.547915
MIR5047	127.756	42.1672	-1.5992
MIR570	0	45.742	#DIV/0!
MIR574	0	47.113	#DIV/0!
MIR943	0	47.5604	#DIV/0!
MIR635	0	72.8074	#DIV/0!
MIR631	0	79.5873	#DIV/0!
MIR3120	0	79.664	#DIV/0!
MIR3198-2	0	109.984	#DIV/0!
MIR3661	0	148.896	#DIV/0!
MIR1292	0	150.254	#DIV/0!
MIR1282	317.003	201.974	-0.650327
MIR3652	287.923	234.102	-0.298546
MIR3648	110.263	301.273	1.45012
MIR1182	0	0	#DIV/0!
MIR1227	0	0	#DIV/0!
MIR1228	0	0	#DIV/0!
MIR1249	0	0	#DIV/0!
MIR125B1	0	0	#DIV/0!
MIR1291	0	0	#DIV/0!
MIR153-1	0	0	#DIV/0!
MIR1909	0	0	#DIV/0!
MIR193A	0	0	#DIV/0!
MIR1972-1	0	0	#DIV/0!
MIR210	0	0	#DIV/0!
MIR2110	0	0	#DIV/0!
MIR221	0	0	#DIV/0!
MIR2682	0	0	#DIV/0!
MIR3124	0	0	#DIV/0!
MIR3176	0	0	#DIV/0!
MIR3178	0	0	#DIV/0!
MIR3184	0	0	#DIV/0!
MIR3187	0	0	#DIV/0!
MIR320B2	0	0	#DIV/0!
MIR3607	0	0	#DIV/0!
MIR3618	0	0	#DIV/0!
MIR3620	0	0	#DIV/0!
MIR3654	0	0	#DIV/0!
MIR3662	0	0	#DIV/0!
MIR3911	0	0	#DIV/0!
MIR3936	0	0	#DIV/0!
MIR3942	0	0	#DIV/0!
MIR4461	0	0	#DIV/0!
MIR4651	0	0	#DIV/0!
MIR4657	0	0	#DIV/0!
MIR4707	0	0	#DIV/0!
MIR4727	0	0	#DIV/0!
MIR4745	0	0	#DIV/0!
MIR4751	0	0	#DIV/0!
MIR4754	0	0	#DIV/0!
MIR4775	0	0	#DIV/0!
MIR4784	0	0	#DIV/0!
MIR4785	0	0	#DIV/0!
MIR4786	0	0	#DIV/0!
MIR491	0	0	#DIV/0!
MIR499A	0	0	#DIV/0!
MIR5095	0	0	#DIV/0!
MIR5187	0	0	#DIV/0!
MIR5188	0	0	#DIV/0!
MIR568	0	0	#DIV/0!
MIR5693	0	0	#DIV/0!
MIR590	0	0	#DIV/0!
MIR623	0	0	#DIV/0!
MIR637	0	0	#DIV/0!
MIR641	0	0	#DIV/0!
MIR656	0	0	#DIV/0!
MIR762	0	0	#DIV/0!
MIR765	0	0	#DIV/0!
MIR922	0	0	#DIV/0!
MIR937	0	0	#DIV/0!
MIR941-2	0	0	#DIV/0!
MIR941-3	0	0	#DIV/0!
MIR1306	2.7906e-98	0	#NUM!
MIR205HG	0.242303	0	#NUM!
MIR4426	9.01871e-312	0	#VALUE!
MIR199A2	0	7.62665e-27	#DIV/0!
MIR675	0	7.47524e-09	#DIV/0!
MIR198	0	9.10983e-09	#DIV/0!
MIR4647	0	8.82581e-08	#DIV/0!
MIR1181	0	1.43604e-06	#DIV/0!
MIR4800	0	5.21788e-06	#DIV/0!
MIR4700	0	6.72606e-06	#DIV/0!
MIR1287	0	8.55937e-05	#DIV/0!
MIR671	0.00110276	0.000187487	-2.55626
MIR4709	0	0.000216064	#DIV/0!
MIR155HG	0.390741	0.316439	-0.304285
MIR600HG	0.0619976	0.327076	2.39934
MIR210HG	0.95408	0.403224	-1.24253
MIR17HG	0.250447	0.41597	0.731974
MIR137HG	0.678342	0.567553	-0.257258
MIRLET7BHG	0.0430864	0.63818	3.88866
mRNAs, lncRNAs, etc
NAME	LFS_osteoblasts_Vector_FPKMs	LFS_osteoblasts_H19_FPKMs	log2 FC
ANKRD30BL	0	1.01192	#DIV/0!
MT1M	0	1.07034	#DIV/0!
FLJ35390	0	1.11315	#DIV/0!
LOC730183	0	1.22218	#DIV/0!
APOC1	0	1.3297	#DIV/0!
MYBPH	0	1.41161	#DIV/0!
NPFF	0	1.44689	#DIV/0!
ADORA1	0	1.59235	#DIV/0!
CD74	0	2.04699	#DIV/0!
ATP6AP1L	0	2.07919	#DIV/0!
GNG8	0	2.60586	#DIV/0!
LOC100129216	0	3.00255	#DIV/0!
NDNF	0	4.2354	#DIV/0!
TNFRSF6B	1.11742e-33	1.2871	109.828
P2RY11	5.20849e-10	1.27424	31.1881
GPR75-ASB3	1.6639e-07	1.75961	23.3342
PLA2G4B	0.000156635	1.43466	13.161
ATP5J2-PTCD1	0.000879076	2.48433	11.4646
TMEM189-UBE2V1	0.00132214	2.34957	10.7953
H19	109.228	14093.4	7.01153
CHI3L1	2.7746	263.395	6.5688
COMMD3-BMI1	0.0147541	1.21693	6.36599
CIDEC	0.343926	28.2373	6.35936
LOC100506123	0.525725	38.7147	6.20243
PENK	1.58234	69.5926	5.4588
TNMD	0.11896	4.45891	5.22814
MEOX2	0.0676004	2.33046	5.10744
NCBP1	10.9883	372.56	5.08343
GBP2	0.11036	3.6444	5.04539
CNR1	0.216135	6.3601	4.87904
PCDHGB4	0.500021	14.5416	4.86205
RBBP8	5.08703	116.967	4.52313
EN1	0.318708	7.27495	4.51263
SERPING1	0.540186	12.2777	4.50644
BARX1	1.30918	29.1694	4.47772
TRPC6	0.0723019	1.46468	4.34041
NPY2R	0.387569	7.21934	4.21934
WISP2	1.20998	19.7675	4.03008
C3	1.67215	26.6069	3.99202
ADH1B	0.0682599	1.06313	3.96114
MAP2K6	0.086608	1.29331	3.90042
CADM2	0.0927526	1.37574	3.89068
PPL	0.298403	4.08242	3.77409
PTGDS	4.01473	53.2915	3.73053
ST3GAL6	0.105091	1.24135	3.5622
SYS1-DBNDD2	0.17206	1.97028	3.51742
PLP1	0.313191	3.56728	3.50971
HIST3H2A	0.747211	8.33612	3.47979
LOC339535	0.593632	6.17322	3.37838
IPO11-LRRC70	0.171538	1.6757	3.28816
AKR1C3	2.30705	21.1918	3.19938
EBF3	0.660457	5.99812	3.18297
RPL39L	0.630869	5.61358	3.15351
SECTM1	1.45382	12.6721	3.12374
RAC2	0.143969	1.25285	3.12138
ANKRD36	0.278444	2.37403	3.09188
CCRL1	0.311595	2.60789	3.06514
WNT16	0.167332	1.36282	3.02581
PDE1A	0.649387	5.19172	2.99906
BDKRB2	0.453452	3.60776	2.99208
MCTP1	0.581647	4.57353	2.97509
HNMT	0.284046	2.21059	2.96023
NDRG4	0.232321	1.79255	2.94782
CLEC3B	99.1967	759.481	2.93665
DBC1	0.200989	1.50113	2.90086
MTUS1	0.329775	2.39209	2.85872
KCNK15	1.63506	11.791	2.85027
CLDN11	9.29474	66.9775	2.84919
ST6GALNAC3	0.205406	1.47759	2.8467
CACNA1H	1.07365	7.6952	2.84144
AXIN2	0.364497	2.607	2.83841
SLC14A1	0.206961	1.47487	2.83316
FRZB	2.51431	17.7641	2.82073
TTC32	0.23521	1.65702	2.81657
CA11	0.319503	2.22239	2.79821
C1QL1	0.185774	1.2432	2.74244
TNFRSF1B	2.53513	16.8312	2.73101
RGMA	0.7396	4.86259	2.71691
C1R	6.2368	40.7311	2.70725
LOC100505738	0.245127	1.59366	2.70074
PRCD	0.201414	1.2727	2.65966
IGF2	15.5583	96.142	2.62748
ANKRD36B	0.465758	2.7569	2.56539
OLFM2	10.4197	61.619	2.56406
SUZ12P1	0.537064	3.1602	2.55685
C4A	0.424965	2.47602	2.54261
CHRDL1	1.04787	6.08339	2.53742
APOBEC3F	0.396875	2.27714	2.52047
NBEA	0.58073	3.30935	2.51061
TMSB15A	0.358133	2.04027	2.51019
PTP4A3	0.211684	1.193	2.49461
ANKDD1A	0.35068	1.95931	2.48212
RCAN2	1.17221	6.45366	2.46089
EBF2	2.00508	10.9925	2.45479
MAB21L1	3.51278	18.8222	2.42175
PRRX2	12.46	66.0485	2.40622
APOL3	0.605437	3.19731	2.40081
MTSS1	0.648988	3.42463	2.39968
LRRC34	0.20141	1.05611	2.39055
LOC648987	0.283438	1.48182	2.38627
GRIA1	0.406732	2.12578	2.38584
FAM107A	0.360175	1.86543	2.37274
CCL13	0.243106	1.24597	2.35761
EREG	0.860047	4.407	2.35731
MR1	0.216679	1.10364	2.34864
PURG	0.222565	1.12461	2.33713
PRRT2	0.398062	2.0037	2.3316
SLC1A3	0.525334	2.60499	2.30997
SYCE1L	0.210902	1.0283	2.28562
RASL11A	0.425095	2.07051	2.28413
MOXD1	10.5503	50.8274	2.26832
SLC9A3	0.303962	1.45834	2.26236
ADAMTS15	5.75279	27.491	2.25663
FAM49A	0.402767	1.90276	2.24008
C21orf119	0.283592	1.32772	2.22706
CREB3L4	0.674782	3.14149	2.21896
LOC284385	0.566013	2.61635	2.20865
CXCL2	0.67425	3.10321	2.20241
LOC729737	0.302525	1.39119	2.20119
LOC554206	0.226547	1.03829	2.19633
GPM6B	0.764358	3.48947	2.19069
CCL20	1.98739	8.92614	2.16716
HSPA1A	1.17078	5.25589	2.16647
HR	0.96128	4.30152	2.16182
TNFAIP2	0.358358	1.60056	2.1591
PREX1	1.03857	4.59297	2.14483
XPNPEP2	0.305368	1.33731	2.13071
GDAP1	0.35841	1.5679	2.12915
DHRS3	2.39054	10.3537	2.11474
LOC100506100	0.735314	3.18308	2.11399
PLCL2	0.636505	2.75417	2.11337
ZNF736	0.374365	1.6168	2.11062
FLT3LG	0.715805	3.0868	2.10847
DTNA	0.528487	2.27517	2.10603
ARHGAP6	1.55545	6.60657	2.08657
LOC730101	6.35429	26.7261	2.07245
AUTS2	0.70608	2.91745	2.0468
ZFHX4-AS1	1.70135	6.97185	2.03486
RASD1	0.413965	1.69251	2.03158
LAMA2	1.35968	5.53041	2.02412
CORO2B	5.69278	23.112	2.02144
PHYHD1	1.16901	4.74569	2.02133
MILR1	0.312766	1.25742	2.00731
HSPB2	0.285254	1.14174	2.00092
GUSBP11	0.449055	1.78173	1.98831
C5AR2	0.926872	3.66036	1.98154
SLCO3A1	0.651924	2.56773	1.97772
ANXA2R	0.3698	1.44568	1.96693
STC1	2.80484	10.902	1.9586
PIF1	0.780206	3.02383	1.95445
CDO1	1.05989	4.09834	1.95113
CISH	0.475594	1.83565	1.94849
PROS1	7.60465	29.2445	1.94321
PCDHGA3	0.448129	1.72077	1.94107
CYGB	1.70342	6.51516	1.93537
CDKN1C	2.50498	9.55865	1.93201
ACSS3	0.337887	1.28574	1.92799
AKR1C1	1.53131	5.7867	1.91797
MYH11	1.76788	6.67924	1.91766
A4GALT	9.50193	35.8844	1.91706
APOBEC3B	0.7191	2.71363	1.91596
PRUNE2	3.16125	11.854	1.90681
STAC	1.42317	5.3278	1.90443
GALNT15	0.582861	2.17985	1.90301
RARRES1	0.860246	3.21685	1.90283
ADAMTS2	17.5975	65.7748	1.90216
LOC401052	0.324026	1.20512	1.895
FANK1	0.659804	2.44829	1.89167
KCTD12	0.642696	2.36675	1.8807
FLJ42875	0.891722	3.26847	1.87395
PRDM8	0.534898	1.95209	1.86768
CPM	1.54246	5.6005	1.86032
UBE2F-SCLY	0.355497	1.2849	1.85375
EMP2	2.41277	8.67932	1.84689
ZNF880	0.291435	1.03966	1.83487
OLFML3	8.76049	31.1666	1.83092
RAB27B	0.9815	3.47783	1.82513
ADAT3	1.19816	4.23035	1.81996
IL17RE	0.479656	1.69214	1.81878
ABCA8	0.783428	2.75827	1.81589
IMMP2L	1.5873	5.57745	1.81303
SYNE2	1.02428	3.56726	1.80021
IL34	1.32616	4.61154	1.79799
BMF	0.665309	2.31264	1.79744
AMT	0.354879	1.22943	1.79259
NEIL3	0.760366	2.61437	1.7817
FAM64A	2.96681	10.1442	1.77367
LBX2-AS1	0.478385	1.63037	1.76896
FANCE	1.09953	3.73437	1.76398
ZNF521	0.320737	1.08267	1.75513
STARD5	1.16937	3.92476	1.74687
PTGER2	5.90725	19.6615	1.73481
VWCE	0.354955	1.18013	1.73324
MAP6	1.28352	4.26492	1.73241
C5	0.351632	1.16631	1.72981
MC1R	0.874031	2.8954	1.72801
AQP1	2.26354	7.45626	1.71987
PDE8B	0.402072	1.32324	1.71855
SEMA6B	0.693316	2.27828	1.71636
GDF5	12.8483	42.0529	1.71063
KANSL1-AS1	0.534846	1.74776	1.70831
SPARCL1	0.474461	1.54912	1.70709
BTG2	2.48058	8.08403	1.7044
HIF3A	1.63387	5.30576	1.69927
ADA	8.4846	27.5216	1.69765
MTMR11	1.69183	5.48442	1.69675
RAB20	0.505073	1.63434	1.69414
ZNF345	0.360589	1.16478	1.69163
PDGFD	0.597132	1.92761	1.69069
TBC1D8	1.57372	5.06584	1.68662
GAS1	29.7744	95.7913	1.68582
SPON2	9.01823	28.9691	1.6836
FLRT3	0.390819	1.25122	1.67876
MAB21L2	16.3924	51.9911	1.66524
LPAR6	1.92709	6.10628	1.66387
RARRES3	1.19085	3.76631	1.66116
PPFIA4	0.385185	1.21697	1.65967
SPTLC3	0.680751	2.14182	1.65364
KLF15	0.33735	1.05943	1.65097
IGFBP5	23.0359	72.3261	1.65063
GGT5	7.59701	23.8383	1.64978
EGR1	12.4107	38.8173	1.64512
CPT1B	2.00942	6.28083	1.64418
ISG20	0.414787	1.2941	1.64151
AHRR	2.61396	8.07994	1.62811
PLCD4	0.479957	1.48303	1.62757
CDKN2C	2.45111	7.56021	1.62499
ACE	0.590844	1.82187	1.62457
TROAP	2.15978	6.64513	1.62141
KCND1	0.802929	2.46237	1.6167
ECHDC2	1.37546	4.20625	1.61262
APOD	2.03892	6.23305	1.61213
CRLF1	13.3598	40.7887	1.61027
LOC100505933	0.433845	1.32275	1.60829
FAM50B	2.56855	7.81029	1.60442
ADARB1	6.92991	20.9249	1.59431
ALKBH2	2.4943	7.50529	1.58927
LRRN4CL	0.597164	1.77496	1.57159
LOC100499489	0.868489	2.58037	1.571
KIF15	0.58443	1.72609	1.56241
INE1	0.433737	1.27869	1.55977
LIME1	1.80951	5.31692	1.55499
GPR162	0.440723	1.28172	1.54014
DAAM2	8.42013	24.3761	1.53355
SNTB1	1.63233	4.69315	1.52362
C11orf70	1.4775	4.24408	1.52229
PTGFRN	3.39519	9.75227	1.52225
RAB36	0.452	1.29382	1.51724
PRICKLE1	4.16464	11.8333	1.50659
C1RL	2.07793	5.87095	1.49845
SLC22A23	1.57906	4.45937	1.49777
LIN7B	1.88286	5.30282	1.49383
BMP2	0.395737	1.11358	1.49259
KCNIP3	2.24688	6.31059	1.48985
SELENBP1	3.05068	8.54788	1.48644
TLE2	1.43716	4.01213	1.48115
ANKHD1-EIF4EBP3	0.725294	2.02402	1.48059
GLT25D2	1.37613	3.83838	1.47988
KIF20A	4.07939	11.3771	1.47971
CCDC125	0.636071	1.7663	1.47347
SMIM3	4.75232	13.1292	1.46608
CLU	12.1333	33.494	1.46493
GNG11	16.1447	44.4324	1.46055
KLC3	0.558355	1.53232	1.45646
TAPBPL	0.896479	2.45931	1.45591
METTL20	0.532283	1.45612	1.45186
GINS3	0.848791	2.32137	1.4515
ID1	60.1717	164.46	1.45058
EEPD1	0.392225	1.07061	1.44868
CYP1B1	11.2077	30.5876	1.44846
ANK3	0.613911	1.6746	1.44772
FAM89A	2.49301	6.79167	1.44588
CES4A	0.834026	2.27063	1.44493
IKZF2	1.73514	4.71857	1.4433
SGOL1	0.618601	1.6786	1.44018
TINAGL1	23.8288	64.4914	1.4364
NDUFC2-KCTD14	1.48459	4.01191	1.43422
SLIT2	1.24413	3.35649	1.43182
SV2A	2.75131	7.42114	1.43152
GSDMD	4.88441	13.1605	1.42996
ZNF32-AS2	0.568438	1.52033	1.41931
ATOH8	2.586	6.89738	1.41533
ZNF559	0.490103	1.30662	1.41468
BBC3	2.77085	7.36962	1.41126
PTGS2	1.07185	2.84723	1.40946
HIST1H2AE	0.982738	2.6083	1.40823
CDK3	0.538948	1.42995	1.40775
GAREML	0.503551	1.33468	1.40628
STAT5A	1.6458	4.35158	1.40275
CDKL1	0.415104	1.09416	1.39828
ERVK13-1	0.413357	1.08938	1.39805
ANGPTL2	6.13128	16.1446	1.39679
IGFLR1	0.430488	1.13139	1.39405
C19orf73	0.414654	1.08916	1.39324
SNCG	0.943081	2.47589	1.39249
UBE2C	18.5015	48.4903	1.39005
ASAP3	4.291	11.2442	1.3898
FOS	1.25295	3.26689	1.38259
IQGAP3	1.95785	5.0954	1.37993
LOC100505761	0.455948	1.18567	1.37876
ZNF790	0.528642	1.37216	1.37609
DAW1	1.54299	3.96952	1.36324
TRAIP	1.04378	2.68405	1.36259
TBX3	4.21577	10.8143	1.35907
ZNF423	2.07717	5.31832	1.35635
MANEAL	0.50354	1.2891	1.35619
PYROXD2	2.70137	6.91154	1.35532
CHRNB1	0.471664	1.20555	1.35386
KIF14	0.611051	1.55559	1.3481
TGFB3	2.75115	6.99966	1.34725
FLJ39051	1.99688	5.07414	1.34542
KCNN4	0.807596	2.04989	1.34384
ITGA7	6.78603	17.2163	1.34314
PKIG	15.0932	38.2473	1.34146
CRIPAK	0.750912	1.89969	1.33905
SYT11	0.560885	1.41892	1.33902
C1orf112	0.577159	1.45694	1.3359
CKAP2L	1.71021	4.30542	1.33198
TNFAIP8L1	1.53714	3.86065	1.3286
XPA	4.47203	11.212	1.32604
AURKB	4.3968	11.0201	1.32561
OGN	3.10966	7.7771	1.32248
KIF2C	3.32459	8.30479	1.32077
C1S	5.96294	14.8678	1.3181
NUSAP1	6.11863	15.2269	1.31534
FAM43A	11.9924	29.8328	1.31478
FAM46B	3.34306	8.26726	1.30624
TM4SF1	83.253	205.623	1.30443
CENPF	1.55342	3.83613	1.3042
TSSK6	0.517304	1.27721	1.30391
LMOD1	9.30496	22.9542	1.30269
KCNK2	3.39564	8.35615	1.29915
UBE2L6	11.2554	27.6514	1.29674
GALNT16	4.93929	12.132	1.29644
ALPL	20.1587	49.4693	1.29513
UBXN2B	1.21461	2.97613	1.29294
TGFBR3	2.39293	5.85349	1.29052
MSX2	1.00841	2.46511	1.28957
DAPK1	1.96975	4.81284	1.28888
ADAMTS13	0.523752	1.27886	1.2879
GFPT2	9.83551	23.9859	1.28611
VPS37D	0.944633	2.30317	1.2858
PARP10	1.71567	4.17706	1.28372
PXMP4	0.825009	2.00033	1.27776
EPHB3	0.46851	1.13569	1.27742
FLVCR2	0.996727	2.41508	1.2768
HDHD3	1.08946	2.63547	1.27445
FOXM1	5.76038	13.8959	1.27042
HGF	4.39241	10.5526	1.26451
ZNF772	0.82637	1.98506	1.26432
ACCS	0.941753	2.25439	1.25932
TNFSF15	2.56424	6.12557	1.25631
SLC25A29	3.51426	8.36885	1.25181
CXCL12	21.08	50.059	1.24775
KIFC1	4.13756	9.80385	1.24457
CPS1	2.26817	5.37191	1.24391
RGS11	0.514659	1.21799	1.24281
ESPL1	0.734997	1.73939	1.24277
ZNF467	0.691803	1.63351	1.23954
C16orf59	1.31894	3.11363	1.23922
AGTR1	5.89562	13.9165	1.23908
CCDC24	1.44987	3.42234	1.23906
IRAK1BP1	0.489805	1.15561	1.23838
PLK4	1.02734	2.42356	1.23821
USP54	0.643605	1.51716	1.23713
CARD10	5.28575	12.4581	1.2369
ARMCX5-GPRASP2	0.789946	1.85926	1.2349
CLDN15	1.33177	3.12863	1.23219
METTL7A	3.14394	7.37968	1.23098
CHST2	17.9622	42.1527	1.23066
ABAT	0.658215	1.5446	1.2306
ZNF33B	0.452116	1.05913	1.22811
CORIN	7.08888	16.5865	1.22638
NID1	53.188	124.439	1.22627
SERP2	1.07268	2.50933	1.22608
LYSMD1	1.93949	4.53665	1.22595
PBK	4.88107	11.4153	1.2257
ZNF462	0.462132	1.07996	1.2246
SOCS1	7.40726	17.2901	1.22293
EMILIN2	0.506086	1.18086	1.22238
PLK1	10.421	24.3024	1.22161
KNSTRN	8.20065	19.1191	1.2212
NETO2	13.8224	32.1329	1.21704
TP53I11	26.0307	60.4228	1.21488
GDF15	5.72853	13.2901	1.21412
GBAP1	0.629278	1.45726	1.21149
OIP5	1.64664	3.80771	1.2094
GAREM	0.508494	1.17579	1.20933
KCNAB2	0.508567	1.17461	1.20767
RAB9B	0.439653	1.01246	1.20343
FZD1	7.04755	16.2256	1.20308
TOE1	1.41491	3.25611	1.20244
OSR2	0.611902	1.40688	1.20113
SUSD2	0.81794	1.88025	1.20086
SPEG	28.1963	64.7361	1.19906
IFT88	1.63311	3.74458	1.19718
TACC3	7.00114	16.0399	1.196
HMMR	2.18615	5.00827	1.19592
AGER	0.800518	1.83085	1.19351
TSPAN18	1.33965	3.06118	1.19223
PCBP3	2.46909	5.64158	1.19212
CENPA	3.18689	7.27947	1.19168
PSMB10	10.9235	24.9472	1.19144
NS3BP	1.32168	3.01734	1.1909
DSCC1	1.25372	2.8585	1.18904
SEC31B	0.608105	1.38576	1.18829
LRFN1	0.687142	1.56556	1.188
COL5A3	15.1176	34.3153	1.18262
RACGAP1	5.61756	12.7419	1.18156
KIAA1217	4.31752	9.78961	1.18105
PTTG1	16.9421	38.3907	1.18014
KHDC1	1.06729	2.4165	1.17897
EXOSC5	4.75555	10.7295	1.1739
SOBP	0.79487	1.79297	1.17356
HJURP	3.32891	7.50236	1.17229
TRAM1L1	0.929912	2.09404	1.17112
MEIS3P1	1.08114	2.42952	1.16812
TNC	17.1223	38.4594	1.16746
LOC646719	0.794554	1.77929	1.16308
IAH1	13.9618	31.2407	1.16194
CIT	1.0021	2.23765	1.15896
RSPO3	0.596319	1.33136	1.15874
EIF4EBP3	1.01284	2.25792	1.15659
MAMSTR	1.67668	3.73776	1.15657
SPAG16	5.20344	11.5947	1.15593
RCN3	56.479	125.822	1.1556
TOP2A	10.1404	22.5898	1.15556
ARHGAP33	0.896986	1.99773	1.1552
EBF1	2.36629	5.25132	1.15005
VSIG10L	0.799728	1.77225	1.148
TMEM133	0.507111	1.1197	1.14274
ST5	4.91735	10.8205	1.13781
LOC155060	0.860798	1.89304	1.13696
GTSE1	2.90686	6.39036	1.13644
CBLN3	1.26509	2.77533	1.13342
LYRM9	1.43519	3.14782	1.13311
DUSP2	0.470474	1.03114	1.13205
NEURL1B	0.602147	1.31712	1.1292
KIF18B	1.95229	4.26093	1.126
CYTL1	22.9028	49.8923	1.12329
COL9A3	1.85307	4.0356	1.12287
MDM1	1.69863	3.69793	1.12235
TNFAIP8	3.37992	7.35136	1.12102
PLA2G6	0.956725	2.08067	1.12087
IDNK	0.558164	1.21248	1.1192
TCF19	3.80825	8.27165	1.11905
SLC27A3	1.09713	2.38078	1.1177
AK5	2.57311	5.58155	1.11715
DLG3	1.27462	2.7623	1.1158
C1orf54	15.5364	33.661	1.11543
FAM20C	15.4861	33.4749	1.11211
EFNA5	1.4966	3.23416	1.1117
PAN2	1.58587	3.42705	1.11169
VILL	0.875617	1.89166	1.11128
MPND	2.5082	5.41671	1.11076
MLF1IP	2.4814	5.34174	1.10616
PRICKLE4	0.798581	1.71812	1.10532
PSRC1	2.91145	6.26022	1.10448
LINC00467	0.879053	1.88194	1.0982
SOX13	0.75989	1.62594	1.09741
LOC284581	0.616001	1.31624	1.09542
RPL17-C18orf32	3.58996	7.67013	1.09528
CD82	34.5754	73.5477	1.08893
BUB1B	2.72199	5.78745	1.08827
NFATC4	6.64766	14.1225	1.08708
CCDC66	0.770399	1.63397	1.0847
UPK1B	0.854789	1.81194	1.08389
GSTZ1	2.97536	6.30326	1.08303
CAT	5.64761	11.9619	1.08273
IL1R1	26.4341	55.97	1.08225
SERPINB9	0.66559	1.40806	1.081
LOC100507577	0.533207	1.1256	1.07793
ROR2	1.00381	2.11347	1.07413
KIAA0101	7.5756	15.9495	1.07408
EMCN	0.552989	1.16357	1.07324
C5AR1	1.03157	2.16956	1.07256
LINC00341	3.31044	6.95949	1.07196
DHRS13	1.52611	3.20691	1.07132
SPRY1	4.43175	9.31132	1.07111
UBXN11	2.147	4.50683	1.06979
CDKN3	4.04753	8.49046	1.0688
TRIM45	0.803576	1.68399	1.06738
PALM	16.1482	33.8305	1.06695
NUF2	3.56309	7.46101	1.06624
FAM13A	1.61819	3.38334	1.06407
SKA1	1.73774	3.6299	1.06272
AKR1C2	0.495334	1.03318	1.06062
FAM213A	1.70176	3.54281	1.05787
C5orf4	1.50424	3.12695	1.05572
HMOX1	16.3607	33.9593	1.05357
CXCL16	0.591243	1.2271	1.05343
PIP5KL1	0.635155	1.31715	1.05224
ANGPTL6	2.06052	4.27294	1.05222
TRANK1	0.672738	1.39434	1.05147
NDC80	3.6641	7.58746	1.05016
LMNB1	5.75149	11.894	1.04823
LINC00476	0.808897	1.67201	1.04756
MAP3K12	4.40119	9.09461	1.04712
MND1	0.894535	1.84836	1.04704
BIRC5	10.4167	21.5238	1.04703
TCF21	5.87037	12.1139	1.04514
LOC100507632	1.21472	2.50577	1.04463
MEF2BNB-MEF2B	0.779817	1.60856	1.04456
OLFML2A	7.35629	15.1641	1.04361
NMB	3.44289	7.09617	1.04342
ARMC2	0.621973	1.28065	1.04195
NCALD	1.11706	2.29955	1.04164
MCM5	6.19648	12.7512	1.04111
PSMB8	11.5807	23.823	1.04063
PCDHB2	4.39098	9.02809	1.03988
BDH2	3.80891	7.83069	1.03976
CASP1	0.876577	1.80174	1.03944
FAM83D	3.7745	7.75529	1.0389
EHHADH	0.852945	1.75035	1.03712
MRI1	1.51979	3.11638	1.036
TTC39C	1.63792	3.35641	1.03505
BAHCC1	1.9072	3.89562	1.0304
PDE4D	1.14316	2.33371	1.0296
LGALS3	60.4366	123.369	1.02949
ESCO2	1.02366	2.08945	1.02939
NUDT17	0.549082	1.12075	1.02937
MAGEF1	8.73732	17.8155	1.02787
FKBP5	46.2406	94.2472	1.02729
CMSS1	5.19012	10.5774	1.02715
EPSTI1	1.64771	3.35611	1.02633
UBE2T	8.79004	17.8937	1.02551
C4orf33	1.13187	2.30301	1.02481
SPAG5	3.5337	7.18292	1.02339
NEK2	3.19863	6.4884	1.02041
FLJ14186	1.15253	2.33655	1.01958
JMJD1C-AS1	0.571879	1.15922	1.01937
WDR83	3.86221	7.82136	1.01799
SGCE	6.51269	13.1745	1.01642
LINC00673	0.783364	1.58422	1.01602
SH3BP1	1.75409	3.54608	1.0155
PRDM16	0.633969	1.28132	1.01515
BUB1	3.43913	6.94127	1.01316
PKN3	0.610185	1.23127	1.01283
FAM110A	1.3736	2.76913	1.01147
RNF182	1.37984	2.78102	1.01111
ZCWPW1	0.498843	1.00512	1.01071
NBL1	79.3173	159.81	1.01065
TTLL3	1.81447	3.65404	1.00994
PDE7B	1.14735	2.31037	1.00982
KIF11	3.08714	6.21058	1.00846
EFNA3	0.639704	1.28366	1.00479
UCN	0.555654	1.1141	1.00362
THOC6	5.29273	10.6111	1.00349
ANKRD44	0.805521	1.61382	1.00249
B3GNT8	0.519445	1.0394	1.00071
MYLIP	2.62277	5.24604	1.00014
CENPM	4.65386	9.30082	0.99893
SLC2A12	0.525575	1.05014	0.998613
ECM2	4.54123	9.07016	0.998045
GEMIN6	5.65223	11.2819	0.997118
LPIN3	1.3233	2.63959	0.996174
SOX11	0.88619	1.76658	0.995271
SETMAR	2.17436	4.33179	0.994372
THG1L	2.93947	5.85524	0.994172
EGFL8	1.28231	2.55367	0.993827
GSG2	0.504827	1.0051	0.993478
FBXO32	3.10413	6.17851	0.99307
MAFF	8.0682	16.0455	0.99185
CSGALNACT1	3.28485	6.52461	0.990064
LRRC20	1.95053	3.87244	0.989377
ZNF385D	1.86764	3.70525	0.988354
PBX1	2.41256	4.7817	0.986959
GINS2	2.88843	5.72422	0.986794
AASS	1.24394	2.46299	0.985494
C12orf10	14.7244	29.1335	0.98447
GAL	0.708766	1.40209	0.984198
GRK5	10.1184	19.9854	0.981965
SALL2	0.703709	1.38972	0.981743
ACY1	3.67514	7.25753	0.981679
NYAP1	0.591488	1.16758	0.981101
MSRB2	3.10192	6.10296	0.976348
ZNF44	0.720567	1.41766	0.976307
MDM4	1.306	2.56794	0.975457
SGOL2	1.30659	2.56775	0.974698
LOC550112	1.42039	2.78978	0.973864
ACSL1	7.60858	14.943	0.973771
CDCA3	4.89232	9.60811	0.973734
RGL1	6.11207	12.0003	0.973338
ZNF211	1.49549	2.93471	0.9726
LOC202181	0.519298	1.01732	0.970139
TMEM97	1.92728	3.77481	0.969838
MKI67	2.38875	4.67157	0.967652
C14orf159	1.36456	2.668	0.967323
PITPNC1	0.971881	1.8997	0.96692
COMMD4	16.4457	32.1253	0.966
GALNT18	0.554906	1.08396	0.965996
ASPM	1.56295	3.05063	0.964836
NBPF16	0.844039	1.64735	0.964766
GLI3	1.87488	3.65863	0.964505
RPA3	4.16967	8.1307	0.963446
FAM188B	1.06979	2.0851	0.962789
ATXN7L1	0.769168	1.49898	0.96261
TTK	2.23074	4.34659	0.962362
GSTT1	12.537	24.4063	0.961061
ZFHX4	2.58308	5.02839	0.961004
YPEL3	14.6759	28.561	0.960598
LOC100130744	1.04893	2.0407	0.960146
RCHY1	1.80849	3.51796	0.959953
TONSL	1.39189	2.70621	0.959229
AIM1	2.57661	5.00896	0.959037
ZNF324B	0.924743	1.7925	0.954849
TMEM119	11.7044	22.6826	0.954535
ZC3H10	1.97877	3.83353	0.95407
LOC400657	0.758422	1.46907	0.95383
RELB	5.60992	10.8536	0.952122
SMAD6	7.55144	14.5978	0.950927
TMEM158	13.2229	25.5507	0.950324
LINC00665	2.27063	4.38563	0.949691
SETBP1	0.581343	1.12217	0.94883
COQ3	1.68146	3.24401	0.948064
CASP8	2.7704	5.34411	0.947855
ATP6V0E2	3.65384	7.04287	0.94675
CEP68	1.95728	3.77021	0.945795
EVA1C	1.23879	2.38535	0.945269
B3GALT4	2.26682	4.36442	0.94512
ZNF700	1.18106	2.27368	0.944947
HMGB2	12.4638	23.9687	0.943408
FSD1	2.44319	4.68619	0.939649
WBP1	19.4267	37.2577	0.939498
FIBIN	26.8472	51.483	0.939324
MRGPRF	14.9726	28.7049	0.938972
DHFR	5.43857	10.4176	0.937724
ANKRD10	5.33029	10.2042	0.936877
CFB	0.642791	1.23005	0.936295
AP4S1	1.07718	2.06069	0.935868
C19orf66	6.19138	11.8385	0.935153
PLEKHA4	3.57046	6.8218	0.934043
ARHGAP29	18.2379	34.7835	0.931463
C10orf2	1.73196	3.30079	0.930406
CEBPD	34.0006	64.7799	0.929986
ZNF608	0.930827	1.77342	0.929949
LOC728392	8.26538	15.7182	0.927283
PPAPDC2	1.47466	2.80287	0.926522
ITGB4	1.98717	3.76714	0.922754
KIF4A	2.03374	3.85381	0.92215
LOC400027	1.63747	3.09927	0.92046
TMSB15B	1.76612	3.34119	0.919779
CDC42EP4	12.669	23.9489	0.918657
ATXN7L2	0.86971	1.64385	0.918472
UBA7	3.32475	6.2825	0.918093
APITD1	2.64105	4.98698	0.917055
ZWINT	6.82119	12.8597	0.914762
CALHM2	5.79095	10.9075	0.913449
SSH3	2.63322	4.95848	0.91307
LGALSL	1.15464	2.17349	0.91257
C3orf62	0.784393	1.47642	0.912455
BTN3A1	4.30393	8.08967	0.910426
CCDC34	2.79356	5.24656	0.909267
RAET1G	0.6481	1.21689	0.90891
ZNF367	1.41624	2.65743	0.907966
AMDHD2	3.402	6.3833	0.907919
PAG1	0.691226	1.2958	0.906614
CCDC136	0.941032	1.76405	0.906576
TNFRSF19	1.74812	3.27364	0.905091
FAM111A	3.29965	6.1693	0.902794
FBXW7	1.57382	2.94251	0.902777
PLEKHM1P	0.786111	1.4696	0.902619
MRVI1	4.25751	7.95574	0.901986
LRTOMT	1.45262	2.71429	0.901918
CCNB1	16.0665	30.0145	0.901604
C11orf96	3.29394	6.15164	0.901157
SPECC1	0.710618	1.32602	0.899956
RFC5	3.28521	6.12858	0.899567
MICALL2	4.6895	8.74625	0.89923
ILF3-AS1	1.421	2.64994	0.899053
C17orf53	0.585476	1.09172	0.898921
HAS3	1.54494	2.8795	0.898268
NINJ1	14.273	26.5967	0.897959
DBF4B	1.52839	2.8455	0.896669
SLC35E2	2.72209	5.06694	0.8964
LOC100132273	1.28797	2.39555	0.895258
TMEM136	1.83904	3.42015	0.895107
CRISPLD1	1.97765	3.67616	0.894412
DLGAP5	3.91026	7.25431	0.891574
ZNF16	1.14845	2.12847	0.890129
SPC24	5.00561	9.27657	0.890046
ACAN	6.43203	11.92	0.890038
PEX1	1.49918	2.77568	0.888668
LOC100527964	0.74413	1.37642	0.887294
FIZ1	3.25148	6.01389	0.887202
HSPB6	125.547	232.194	0.887103
CCNF	2.11711	3.91495	0.886898
IFITM2	123.886	228.707	0.884487
CPE	27.9409	51.5397	0.883306
NPIPL3	2.00714	3.7015	0.882969
TYMS	8.32759	15.35	0.882268
CDK1	10.2949	18.9737	0.882071
C10orf54	8.32426	15.34	0.881905
FAM171A2	3.34055	6.15419	0.881483
ARRB2	1.50456	2.77058	0.880846
EDA2R	2.94485	5.4195	0.879966
TAF1A	1.32549	2.43862	0.879539
KRT80	3.25143	5.97932	0.878907
CEP250	2.5333	4.65597	0.878064
SPIN4	1.28039	2.35273	0.877752
FBXO5	2.86828	5.26568	0.876434
LDB2	7.17142	13.1625	0.876103
NCAPH	1.42981	2.62373	0.875796
DUSP16	1.12375	2.06119	0.875156
DNAJB5	2.65334	4.8652	0.87469
CHTF18	1.93676	3.55103	0.874592
GJD3	0.902315	1.65405	0.8743
BEX1	5.378	9.85483	0.873761
KIF23	5.02421	9.19504	0.871959
ZNF136	0.764229	1.39863	0.871937
ID2	7.39734	13.5317	0.871265
PRMT6	4.43505	8.11074	0.870883
PPT2-EGFL8	0.896491	1.6392	0.870631
PRC1	10.6603	19.4772	0.869538
MCM7	9.51967	17.3771	0.868204
BHLHB9	0.602389	1.09937	0.86791
ARSE	0.6044	1.10283	0.867635
PEX11G	1.64387	2.99946	0.867607
TRIM47	8.53773	15.5582	0.865751
ETV4	5.10959	9.30729	0.865154
PLA2G16	5.54287	10.0927	0.864607
CHML	3.12487	5.68686	0.863836
VAMP1	5.05639	9.20019	0.863556
CEP72	0.825844	1.50232	0.863251
TRMT10B	1.19946	2.18115	0.862704
ADSSL1	0.714681	1.29949	0.862574
ABTB1	4.84506	8.80952	0.862549
NCAPG	2.56225	4.65562	0.861562
KLF5	3.5004	6.3546	0.860282
CTF1	3.86451	7.01457	0.860069
PPP1R3E	0.617369	1.12029	0.859667
PTGES	2.81414	5.10562	0.859392
EXO5	1.95485	3.5459	0.859094
RASSF8	10.1152	18.3392	0.858406
PHLPP1	0.885595	1.60504	0.85789
NASP	6.99077	12.6689	0.857768
ZNF20	0.896752	1.62475	0.857437
SLC4A4	1.13631	2.05751	0.856543
SOCS3	5.42822	9.82802	0.856422
CKS2	36.5788	66.2135	0.856118
FAM198B	2.78705	5.04368	0.855738
AKAP12	8.28429	14.991	0.855647
H2AFY2	3.85631	6.96538	0.852981
TK1	13.8919	25.0766	0.852098
DBP	1.06949	1.92972	0.851469
SIX1	39.6486	71.5191	0.851059
CA12	26.9409	48.5707	0.850288
DEPDC1B	0.618731	1.11522	0.849944
CSF1	11.5645	20.8219	0.848399
IL17RC	11.7659	21.1758	0.847805
MAD2L1	8.7129	15.6797	0.847673
BTN3A2	2.56435	4.6143	0.847519
AGFG2	2.62591	4.72476	0.847424
IER5L	20.5564	36.9833	0.847286
NRGN	3.39924	6.11552	0.847263
ZNF503	13.3143	23.9493	0.847007
ALS2CR8	0.636045	1.14322	0.845902
LYVE1	0.64412	1.15704	0.845037
CCNB2	6.27559	11.2718	0.844895
SEMA6C	0.922692	1.65553	0.843372
ANPEP	43.834	78.5008	0.840657
CDCA2	1.61266	2.88268	0.837968
CHURC1-FNTB	2.14074	3.82401	0.836977
GEN1	1.25687	2.24168	0.834745
NLRC5	1.29449	2.30815	0.834353
RCL1	4.01511	7.15281	0.833071
EME1	0.862398	1.53606	0.832809
SNED1	3.77051	6.71437	0.832492
IKZF4	0.978067	1.74155	0.832367
CCDC71	6.53924	11.6398	0.831871
IFT81	1.83047	3.25182	0.829033
PRR3	1.58199	2.80847	0.828044
TREX1	1.43987	2.55591	0.827898
SMUG1	7.81231	13.8588	0.826981
SEMA4B	2.9885	5.29926	0.826369
C16orf55	1.93184	3.42183	0.824792
BARD1	0.699265	1.23766	0.823704
PKIA	1.04257	1.84522	0.823649
ITPR1	1.94389	3.43734	0.822346
SUOX	3.82983	6.76964	0.821799
SATB1	1.4723	2.60191	0.821499
LOC100127983	2.55123	4.50839	0.821419
GINS1	2.70654	4.78272	0.821382
PDGFRA	16.8697	29.8084	0.821285
PPARG	6.44723	11.3876	0.820712
TUSC1	2.60297	4.59392	0.819567
CDC25B	14.5104	25.5955	0.818803
FAM212B	1.30644	2.30193	0.817203
LIN9	1.00242	1.76541	0.816516
RHNO1	4.86239	8.55587	0.815249
NAT6	3.23854	5.69651	0.814735
JAGN1	17.8244	31.334	0.813875
CDCA8	4.41856	7.76539	0.813482
ZNF788	0.857091	1.50561	0.812828
MAN1C1	1.024	1.79829	0.81241
LSP1	2.24791	3.94577	0.811723
NICN1	2.31388	4.06148	0.811691
CITED4	41.4382	72.715	0.811292
NCAPG2	4.91879	8.62886	0.810867
HSPA12A	1.42529	2.49983	0.810574
SH3D19	9.92888	17.4111	0.810304
SIX2	34.5287	60.5425	0.810152
ZNF180	0.861659	1.50913	0.808528
RCBTB2	3.1282	5.47846	0.808438
VSTM2L	3.12794	5.47374	0.807314
PDIK1L	0.666201	1.16581	0.807303
C14orf93	1.56758	2.74292	0.807173
ZHX1-C8ORF76	0.728772	1.27493	0.806879
TEN1-CDK3	1.05236	1.84042	0.806407
GAS2L3	1.28475	2.24679	0.806378
IRF1	3.16425	5.53264	0.806104
LOC113230	1.15223	2.0139	0.805563
DHRS4L2	3.02036	5.27697	0.804989
SEMA3F	16.2672	28.4099	0.804428
CAMKK1	0.902617	1.57607	0.804146
SCYL3	1.55105	2.70756	0.803748
WDR81	3.74028	6.52022	0.801774
S1PR2	5.92828	10.3326	0.801518
SLC43A3	3.2349	5.6375	0.801334
ZADH2	1.3997	2.43744	0.800249
GPRC5A	2.43344	4.23707	0.80007
ZNF154	1.40481	2.44595	0.80002
RABL2A	0.664391	1.15638	0.799511
STIL	1.21491	2.11375	0.798955
SH3BGR	1.27964	2.22542	0.79834
TMEM59L	3.05886	5.31706	0.797635
NUDCD2	10.4092	18.0829	0.796767
TMEM106C	13.7143	23.8243	0.796753
ZNF780B	0.669692	1.16336	0.796728
MAP3K8	0.773134	1.34252	0.796153
TMEM212	0.640513	1.11208	0.795961
NMI	3.52627	6.11786	0.794884
TIFA	0.893016	1.5489	0.794486
NHEJ1	2.77775	4.81689	0.794185
BCL3	9.04826	15.6876	0.793912
C6orf226	3.72585	6.45975	0.793909
ATG10	1.14795	1.98974	0.79352
TRAF3IP2-AS1	1.25092	2.1676	0.793109
ENKD1	2.36189	4.08994	0.792138
PMS2P3	0.622168	1.07703	0.791682
PDIA3P	0.681404	1.17848	0.790345
SVIP	1.28297	2.21867	0.790208
NRDE2	1.82218	3.15098	0.790135
COL11A1	70.9949	122.764	0.7901
EVC2	1.06716	1.84504	0.789876
DTYMK	18.2379	31.4879	0.787858
CCNE2	1.01174	1.74656	0.787678
ZNF511	10.7282	18.5174	0.787474
SPC25	3.72254	6.4249	0.787387
PCNA-AS1	38.6076	66.594	0.786507
RP9P	1.50184	2.5883	0.785274
IL6R	1.83343	3.15879	0.784827
CCDC102A	5.2025	8.96126	0.784497
FBXO36	1.16517	2.00571	0.783573
CDT1	2.8573	4.91693	0.783105
METAP1D	2.16738	3.72885	0.782779
CAPS	1.46323	2.51685	0.782463
SOCS5	14.2947	24.5828	0.782169
PRR11	3.7005	6.36164	0.781679
LUC7L	11.0501	18.9838	0.780709
C11orf82	0.706547	1.21337	0.780162
TPGS1	11.1643	19.1604	0.779235
NFIL3	6.98219	11.9787	0.77872
STMN1	51.3426	88.0764	0.778599
CCDC101	2.87629	4.93138	0.777782
CCNL1	6.73399	11.5382	0.776885
CENPK	4.42758	7.57668	0.775047
RECQL4	2.31092	3.95383	0.774784
LOC284023	0.590054	1.00931	0.77445
CROCCP2	3.07614	5.25915	0.773708
ABTB2	1.53628	2.62544	0.773118
TRO	6.21068	10.6102	0.772629
SHMT1	0.90398	1.54416	0.772459
CCNA2	8.52742	14.5632	0.772146
IFI30	2.96361	5.05913	0.771534
CCDC97	4.32745	7.38483	0.771048
RARB	2.16916	3.70099	0.770775
FAM193B	4.3336	7.39351	0.770693
MLPH	6.25085	10.6628	0.770462
IRF2	4.71774	8.04345	0.769719
PROSER2	2.46171	4.19701	0.769701
REV3L	1.79848	3.06616	0.769655
EPHB6	2.48857	4.24226	0.769516
INCA1	0.635645	1.08307	0.768833
DHRS4-AS1	2.33208	3.97259	0.768463
CPT1C	1.37077	2.33338	0.767435
WDR34	12.6306	21.4869	0.766534
PPP1R12B	1.21309	2.06349	0.7664
ZNF239	0.984057	1.67346	0.76602
GMNN	6.56331	11.156	0.765324
NNAT	2.97006	5.04275	0.763719
C14orf132	3.42779	5.81548	0.76262
CKAP2	7.51792	12.7544	0.76259
KIAA0895L	3.92507	6.65722	0.762201
CASC5	1.23278	2.09076	0.762112
MANSC1	3.5944	6.09284	0.761364
ALKBH4	2.70408	4.58169	0.760742
MRPS6	17.6161	29.8317	0.759952
C2orf68	2.41501	4.08951	0.759899
RDH5	7.58835	12.8477	0.759652
NTHL1	6.2996	10.6654	0.759606
ANKS1B	1.26985	2.1491	0.759075
NR2F2	31.3942	53.1042	0.758328
TRMT1L	2.65508	4.49098	0.758275
PRRX1	56.0111	94.7087	0.757784
SMC4	9.44696	15.9687	0.757325
PSIMCT-1	1.47125	2.48644	0.757039
MICB	3.31365	5.59936	0.756841
LOC100287177	1.15143	1.94477	0.756173
FAM207A	10.6345	17.9531	0.755481
TFPI2	13.5002	22.7901	0.755426
MXD3	11.8503	19.9976	0.754903
C9orf72	1.02992	1.73598	0.753218
ZBTB16	3.43361	5.78715	0.753127
BAMBI	6.90052	11.6282	0.752851
AFG3L1P	1.50079	2.52886	0.752765
ZEB1-AS1	1.01191	1.70408	0.751912
AVIL	0.668332	1.12513	0.751455
RBM23	8.64241	14.5409	0.750611
DTNB	1.46496	2.46387	0.750065
SLC35E4	4.92258	8.27713	0.749716
MMD	3.0972	5.20565	0.749114
ATG16L2	1.97455	3.31842	0.748973
ST6GALNAC4	10.3051	17.3169	0.748822
GPRIN1	0.726042	1.21981	0.748532
C7orf60	3.9245	6.59182	0.748168
RAPGEFL1	0.702372	1.17974	0.748162
ARHGAP11A	3.31299	5.56279	0.747675
LOC440288	0.739966	1.24216	0.74732
ZFP112	0.802447	1.34685	0.747111
SPRY2	8.00131	13.4295	0.747097
ZFP36	27.4416	46.0243	0.746031
NAIP	0.86792	1.45344	0.743838
CBX8	2.26206	3.78803	0.743811
PLAC9	38.4285	64.3474	0.743705
CXCL5	1.16094	1.94306	0.743037
LOC645212	1.61597	2.7007	0.740933
MVB12B	1.66322	2.77909	0.740634
DNA2	0.696124	1.16282	0.740212
GINS4	1.52785	2.55214	0.740205
CARHSP1	8.16794	13.6438	0.740201
KLHL25	1.74468	2.91284	0.739464
MID1	3.30842	5.52247	0.739171
ZNF436	3.35485	5.59994	0.739163
CXCR7	13.4065	22.3674	0.738465
EZH2	2.48434	4.1426	0.737674
C21orf58	1.06317	1.77256	0.737462
RGAG4	2.48507	4.1421	0.737076
BCL6	8.33795	13.8924	0.736531
HCFC1R1	33.697	56.0661	0.734509
ZNF684	0.924354	1.53719	0.733778
TMEM177	2.99786	4.98535	0.733762
CXCL1	5.49777	9.14041	0.733412
LINC00263	0.798653	1.32752	0.733093
PEG10	1.54478	2.56721	0.7328
RGL4	0.623238	1.03564	0.732667
MYBL2	4.30437	7.14955	0.73205
CDC45	2.02724	3.3666	0.731775
WDR76	1.10492	1.83459	0.731516
METTL17	6.42025	10.6588	0.731344
CCL2	55.8297	92.6762	0.731166
CEMP1	2.42978	4.03194	0.730648
HNRNPA1P10	41.6855	69.1211	0.729581
NR2F1	27.4783	45.5608	0.7295
EFCAB7	1.33339	2.21016	0.729052
FANCI	2.26488	3.75083	0.727775
C2CD5	3.303	5.46922	0.727558
RFC2	5.29688	8.7696	0.727368
CACNB3	3.74796	6.20267	0.726784
PTK2B	2.36045	3.90241	0.725303
HAUS4	6.25448	10.3383	0.725037
C16orf45	9.23073	15.256	0.72486
PSIP1	10.1211	16.7265	0.724769
ALDH3A2	11.921	19.676	0.722932
DUSP28	0.69875	1.15254	0.721969
PCIF1	4.81673	7.94088	0.721245
RRM2	17.2329	28.409	0.721183
FAM156A	1.01449	1.67098	0.71994
GBP1	8.68488	14.2999	0.719427
ADCY3	5.66209	9.31723	0.718566
CDKN2D	9.13244	15.0261	0.718398
SIMC1	1.73589	2.85612	0.718381
ZNF223	0.747865	1.22726	0.714591
ZNF628	1.60436	2.63018	0.713164
NCAPD2	7.48157	12.2642	0.71304
PCDH18	6.92702	11.3534	0.712818
ITPRIP	13.2663	21.7355	0.712287
RHOBTB3	21.7397	35.615	0.712153
DCAF16	3.92426	6.42639	0.711588
CHCHD5	12.3686	20.2472	0.71104
CHCHD4	2.76194	4.521	0.71096
TRIM46	1.97813	3.23795	0.710943
SFI1	1.55759	2.54923	0.710746
RPS10P7	0.66013	1.07928	0.709247
SCAND2P	1.16436	1.90306	0.708784
CDKN1B	10.2409	16.7259	0.707741
BRICD5	1.1104	1.81293	0.707244
AUH	2.53242	4.13348	0.70684
SDK1	1.55815	2.54295	0.706669
C1orf21	1.29013	2.10481	0.706174
MTMR4	3.61377	5.89553	0.706117
CLSTN3	2.03033	3.31015	0.705182
FBXO10	3.27844	5.34494	0.705164
ZNF71	1.99562	3.252	0.70449
DTX2	4.14029	6.74628	0.70436
ITGB3BP	3.52109	5.73641	0.704126
TTYH2	0.753298	1.22621	0.702913
ABHD16B	2.33227	3.79636	0.702882
GGACT	1.17297	1.90926	0.702847
C11orf80	1.28118	2.08334	0.701425
LIF	4.49444	7.30696	0.70113
ECM1	11.5107	18.7136	0.701112
RMI2	1.88541	3.06255	0.699855
TRIM34	1.29644	2.10557	0.699655
NEK11	0.671835	1.091	0.699472
CAMK1	6.21162	10.0852	0.699198
DPF3	2.61112	4.23793	0.698691
WEE1	5.59106	9.07446	0.69869
ZNF341	0.818441	1.32829	0.69862
EFNB1	5.90249	9.57853	0.698481
CC2D2A	3.91856	6.35597	0.697789
TLE1	3.99168	6.46824	0.696377
SSBP2	3.61421	5.85539	0.696085
MAPK8IP1	0.846874	1.37199	0.696051
PHC1	2.92757	4.74233	0.695892
MEX3A	0.917154	1.48523	0.69545
LIG1	3.01018	4.87381	0.6952
OLFML2B	8.90332	14.4102	0.694675
ZNF692	5.74763	9.29985	0.69424
TP53TG1	4.64137	7.5071	0.693705
GATS	0.931778	1.50596	0.692625
CLDN7	0.710035	1.14697	0.691866
LINC00526	0.662816	1.07017	0.69116
DDX26B	0.800937	1.29264	0.69056
RASA4	2.2493	3.62948	0.690287
EFHC1	2.24497	3.62191	0.690055
PTPLAD2	3.00088	4.837	0.688727
RAET1E	0.718323	1.15782	0.688706
PELI2	0.703571	1.1338	0.688398
FAM171B	2.74937	4.42959	0.688072
CDC7	1.58961	2.55944	0.687155
H2AFX	30.2655	48.7155	0.686707
PSMB9	2.46086	3.95791	0.685576
CDCA5	6.20513	9.97407	0.684721
PTN	2.02561	3.25456	0.684106
LMBR1L	5.47095	8.78663	0.683519
DDAH2	26.5277	42.5858	0.682873
MZF1	4.53773	7.28233	0.682429
THAP11	10.0008	16.0423	0.681766
GCHFR	1.76663	2.83299	0.681326
N6AMT2	5.19857	8.32625	0.679552
PIDD	2.32108	3.71595	0.678935
AURKA	7.50366	12.011	0.67869
RNASEH2B	4.48213	7.17332	0.678456
WDR27	1.16552	1.86477	0.678024
HIC1	7.0848	11.3344	0.677909
TMEM121	1.90001	3.03962	0.677884
LY6K	2.13854	3.42057	0.677611
LOC146880	1.84125	2.94486	0.677514
ZNF222	1.05195	1.6821	0.677197
ACN9	1.94639	3.11094	0.67655
BCL7A	1.55186	2.47941	0.675998
TXNDC16	0.915303	1.46235	0.675967
C18orf56	0.67787	1.083	0.675953
ZNF461	0.922169	1.4715	0.674184
TAMM41	3.14938	5.02089	0.672875
PLCE1	2.3001	3.66488	0.672069
COL6A3	412.949	657.815	0.671718
FLJ45340	2.03088	3.2341	0.671259
NPEPL1	9.3021	14.8076	0.670709
FANCG	2.60556	4.147	0.670475
RRN3P1	1.20101	1.91146	0.670427
SERTAD2	6.95918	11.0698	0.66964
UBALD2	10.8645	17.2779	0.669306
MCM10	0.704413	1.12019	0.66925
ZNF395	2.36206	3.75352	0.668199
KIAA0146	5.16339	8.20414	0.668034
MMP19	5.60664	8.90584	0.667615
ZNF227	1.27874	2.03003	0.666778
PLEKHG4	6.66813	10.5854	0.666722
CCDC77	1.66956	2.64805	0.665462
PITPNA-AS1	4.02599	6.3813	0.664507
SARS2	3.9667	6.2868	0.664387
TMEM186	3.4584	5.47867	0.663721
BCL2L12	7.22789	11.4442	0.66297
POC5	1.54784	2.4506	0.662879
SERTAD4	3.08025	4.87266	0.661662
MLLT4	2.71697	4.29764	0.661546
PMF1	12.6855	20.0651	0.661508
TCEANC2	1.0742	1.69733	0.660004
TRMT12	2.45068	3.87185	0.659841
NPHP1	1.31079	2.06999	0.659187
FKBP1AP1	1.048	1.65493	0.659131
ETS2	7.9066	12.4846	0.65902
PIAS4	6.35572	10.0353	0.658956
STARD10	2.61525	4.12825	0.658581
GANC	0.734374	1.15872	0.657945
RNF168	2.08091	3.2822	0.657449
PABPC1L	2.25528	3.55698	0.657346
RUFY3	3.07778	4.85222	0.656755
FAM63A	2.45298	3.86591	0.656273
PP7080	3.67453	5.78597	0.654999
LOC100505648	0.860337	1.35433	0.654606
RASSF4	3.68817	5.80367	0.65406
MAP9	2.8148	4.42763	0.653502
NUDT16	6.48438	10.1967	0.653062
TNFRSF21	12.5085	19.669	0.653015
ASF1B	3.7445	5.88302	0.651784
GUSBP1	1.79537	2.82052	0.65168
SERPINB2	0.96635	1.51732	0.650908
PPAP2B	77.3253	121.361	0.650292
BAHD1	6.13108	9.62099	0.650044
AP5B1	2.12631	3.33656	0.65001
INPP4B	1.54013	2.41666	0.649962
FAHD2CP	0.742094	1.16442	0.649938
MED11	9.5026	14.9059	0.649489
LRBA	3.97702	6.23729	0.649232
GUSB	9.29254	14.5731	0.649163
ISYNA1	9.31144	14.5977	0.648665
KIF22	7.22643	11.3275	0.648474
UBR7	5.52825	8.66508	0.64839
PODN	4.82386	7.56017	0.648231
RBM38	3.15432	4.9426	0.647941
GLTSCR1L	1.34092	2.10024	0.647331
MRPL48	6.97312	10.9216	0.647308
DNM3OS	6.2025	9.71363	0.647161
MRPS18C	5.27568	8.2547	0.645859
C12orf76	1.23429	1.93072	0.645458
LOC645513	1.33945	2.09513	0.645399
F8A1	2.56891	4.01802	0.645328
NLRP2	1.20365	1.88246	0.645203
ZNF202	1.60432	2.50905	0.645179
LOC399744	0.695486	1.08741	0.644803
TFAP4	0.888278	1.38881	0.644766
CMTM3	17.2097	26.903	0.644545
PCDHA2	0.800286	1.24976	0.643063
ENOX2	1.0854	1.69483	0.642914
UNK	5.5702	8.69583	0.642595
KAT2A	8.03362	12.5381	0.642197
MAMLD1	0.851001	1.32787	0.641881
LSAMP	0.746909	1.16543	0.641858
CES2	3.69723	5.76804	0.641636
TMEM217	1.19626	1.86599	0.64141
RRNAD1	3.93587	6.13698	0.640846
CNTLN	1.51828	2.36728	0.640792
CDC20	11.457	17.8543	0.640042
RFC3	2.98877	4.65725	0.639926
CCNJ	1.38471	2.15689	0.639369
USP1	6.0438	9.41385	0.639329
THRA	9.93557	15.4742	0.63919
CECR5	4.90561	7.63882	0.638917
VEGFB	23.6617	36.8449	0.638911
TNFSF12	7.86794	12.2512	0.638865
CRTC1	2.54029	3.9546	0.638539
PATZ1	4.1519	6.46326	0.63849
GBP3	5.04722	7.85682	0.638457
PLEKHA5	1.33294	2.07476	0.638333
DEPDC1	3.81418	5.93482	0.637831
ZNF449	2.069	3.21912	0.637733
DNAL4	4.48868	6.98189	0.637326
SFSWAP	5.99671	9.32726	0.637282
CD302	2.23063	3.4683	0.636777
HELQ	1.91224	2.97144	0.635899
RRP7B	1.2785	1.98659	0.635842
OSBPL7	1.49581	2.32424	0.635832
PARP14	2.64525	4.10853	0.635218
GABBR1	3.66466	5.69166	0.63517
ODF3B	0.957607	1.48669	0.634598
ZNF580	27.1077	42.0812	0.634473
ZNF256	0.840119	1.30341	0.633625
E2F1	2.49535	3.87111	0.633505
DHX32	4.99377	7.74077	0.632348
SVIL	7.29904	11.3116	0.632024
IGFBP4	1172.15	1815.81	0.631456
PDGFRL	19.7965	30.6568	0.630962
ENPP2	8.00933	12.389	0.629306
PXMP2	7.83525	12.1167	0.628946
TSPY26P	1.31368	2.03116	0.62869
IL11RA	16.568	25.6147	0.628573
CAMTA1	18.1246	28.0193	0.628472
PANK1	0.856806	1.32448	0.628386
MOCS1	6.15712	9.51665	0.628198
ANO8	3.11378	4.81269	0.628176
CAPN10	4.06676	6.28157	0.627245
PC	14.2897	22.0643	0.626738
PHKA2	1.90986	2.94881	0.626666
GUCY1B3	0.939646	1.44998	0.625844
C11orf74	6.10719	9.42278	0.625644
GLTSCR2	42.4111	65.3317	0.623341
NYNRIN	6.04936	9.31759	0.623174
DUSP12	7.45469	11.4805	0.622965
ZFP36L2	41.2366	63.5021	0.622879
ARMC7	3.47192	5.34549	0.622588
BRCA1	1.28829	1.98267	0.621987
RAD54L	1.29636	1.99435	0.621452
WDR67	0.879732	1.35329	0.621335
RIN1	6.44939	9.91739	0.620798
JARID2	1.42327	2.18587	0.618998
HIST2H2BC	1.9949	3.06363	0.618926
MYO18A	5.11114	7.84207	0.617589
CEP85	2.88144	4.421	0.617583
CERS6-AS1	9.4605	14.5126	0.617318
AP1G2	2.05467	3.15054	0.616692
LOC100506668	1.4297	2.19195	0.616502
POC1A	2.47177	3.78922	0.616356
CREB5	1.11552	1.71009	0.616356
C15orf61	3.88708	5.95869	0.616308
C17orf49	20.0218	30.6912	0.616253
LYSMD2	2.38896	3.65983	0.615394
SH3GLB2	9.8272	15.053	0.615199
TMEM86B	0.877795	1.34415	0.614738
PGBD2	1.60797	2.46193	0.614549
CTSK	11.0928	16.9825	0.614425
ATF3	3.69303	5.65333	0.614296
RUSC1-AS1	5.06345	7.74788	0.613681
RSRC1	2.77564	4.24604	0.613297
LOC100131067	0.890008	1.36111	0.612893
CKS1B	20.4462	31.2613	0.612545
TFDP2	1.69512	2.59069	0.611949
RBM5	15.7645	24.0757	0.610898
ARPC4-TTLL3	1.98027	3.02269	0.610136
FLOT1	53.8871	82.2493	0.610063
PPOX	4.20027	6.40999	0.60984
APOLD1	1.36645	2.08525	0.609788
CENPH	3.60559	5.49633	0.608233
SH3BGRL2	0.764977	1.16606	0.608154
GALT	8.95575	13.6492	0.60793
AHDC1	7.74243	11.7951	0.607329
IVD	12.4857	19.0203	0.607263
ZNF764	1.93009	2.9376	0.60597
ZNF565	1.08018	1.64401	0.605947
HLA-A	111.723	170.032	0.60588
SHCBP1	6.54175	9.95513	0.605764
TMEM53	2.65557	4.0404	0.605477
PHLDA1	13.4656	20.4854	0.605318
ZNF219	5.71534	8.69435	0.605239
XRCC6BP1	1.60886	2.44709	0.605028
C12orf43	4.29798	6.53672	0.604908
AGBL5	4.40741	6.69883	0.603978
CCS	20.341	30.894	0.602936
GEMIN8	2.13156	3.23645	0.602503
PLA2G4A	2.33352	3.54277	0.60237
PHF14	3.55848	5.40079	0.601909
CADM4	1.15651	1.75521	0.601866
GLIS1	4.96902	7.54123	0.601839
FLJ31306	4.45844	6.76561	0.601681
RAD51AP1	2.0372	3.09086	0.601421
SCLT1	1.76616	2.67894	0.601046
THAP7	7.55932	11.4648	0.600883
SEPSECS	0.784891	1.19038	0.600858
PCED1A	7.30167	11.0728	0.600722
AFF3	4.35276	6.6001	0.600557
C20orf96	2.03262	3.08155	0.600316
CTHRC1	54.2808	82.2887	0.600252
LOC100132247	0.785794	1.19052	0.599369
TPX2	10.4908	15.8899	0.598985
PHF15	4.25647	6.44647	0.598852
NQO2	4.9529	7.496	0.597847
KAT8	6.53804	9.89418	0.597722
ZNF615	0.880653	1.33238	0.59736
CCDC174	2.60516	3.94063	0.597054
WDR19	3.68355	5.5714	0.596943
CDC25C	1.08082	1.63355	0.595884
C11orf73	17.5899	26.5783	0.595502
CRYL1	5.42953	8.20037	0.594862
MCM3	6.20227	9.36026	0.593752
OAS1	2.68687	4.05403	0.59343
SLFN11	8.01858	12.0937	0.592837
ZNF610	0.729365	1.10003	0.59283
YEATS4	4.52394	6.82191	0.592596
PIK3R1	6.26247	9.43956	0.591988
CCDC74A	0.702178	1.0577	0.591022
SOX4	7.00916	10.5534	0.590394
DDX11	2.37164	3.57082	0.59037
ZNF771	8.40834	12.6598	0.590362
INO80B	6.89901	10.3841	0.589915
TBC1D17	11.3172	17.0299	0.589553
COQ7	3.17034	4.77035	0.589458
LOC92249	3.53203	5.31306	0.589045
ADM	49.0645	73.8052	0.589043
PIK3R3	5.03318	7.56799	0.58844
CCDC51	5.09736	7.66256	0.588076
CDC25A	0.843189	1.26741	0.587955
SFRP2	4.91689	7.38993	0.587815
SOD2	20.8337	31.3118	0.587787
PACRGL	2.51157	3.77368	0.587383
NUDT1	10.9144	16.3974	0.587234
LRRN3	2.07005	3.10949	0.587012
FBXL7	5.71382	8.5816	0.586791
DND1	4.09174	6.14494	0.586684
SLC4A3	0.674238	1.01247	0.586549
TLN2	1.79595	2.69683	0.586517
SFXN2	1.25732	1.88765	0.586239
RFFL	2.94735	4.42317	0.585662
NUDT3	6.86116	10.2962	0.585588
CLDN1	9.93542	14.8944	0.584117
ACVR1B	3.75987	5.63537	0.583828
WHSC1	7.13818	10.6972	0.583605
ANGEL2	2.87002	4.30079	0.583541
PRRT3	3.18956	4.77925	0.583427
NPR3	43.9932	65.9133	0.583289
UBE2S	53.5965	80.2558	0.582467
PTGIS	10.2101	15.2727	0.580958
A2M	3.20938	4.80049	0.580887
SLC25A23	10.5873	15.8316	0.580472
AGPAT4	1.49548	2.23537	0.579905
WDR35	1.14316	1.70822	0.579466
LRCH4	10.6234	15.8738	0.579402
CENPQ	1.67478	2.50248	0.579387
C8orf42	0.766107	1.1444	0.578974
EPS8	31.6037	47.1867	0.578287
GPCPD1	3.6967	5.51713	0.57768
ZBTB42	0.745862	1.11289	0.57733
ZNF133	3.1937	4.75913	0.575469
PMS2P5	1.17353	1.74873	0.575453
TMPO	10.9513	16.308	0.574478
NFKBIA	18.7195	27.8759	0.574476
LOC152217	5.14426	7.65987	0.574356
PRDM11	1.56372	2.32823	0.574251
MAST4	1.43354	2.13416	0.574086
OBSL1	13.7804	20.5077	0.573548
FBLL1	1.26388	1.8794	0.572413
LIN7A	1.85313	2.75527	0.57223
C4orf32	2.57309	3.8246	0.571807
ACBD4	1.29801	1.92821	0.570961
FEZ1	8.28576	12.3028	0.570281
TCF20	1.82241	2.70569	0.570149
RNF169	1.01619	1.50868	0.570117
PRRT3-AS1	1.61808	2.40139	0.569587
BNC2	2.60009	3.85722	0.569
NCOA5	6.52031	9.66831	0.568323
GSPT2	5.30502	7.86531	0.568145
TIGD2	1.32903	1.97022	0.567983
KDM5B-AS1	4.19279	6.2133	0.567449
OGFRL1	8.83902	13.0964	0.567212
KIAA1524	2.18512	3.23689	0.566896
C8orf82	11.6755	17.2953	0.566896
CNOT6L	1.06341	1.57517	0.56681
TTLL7	1.60438	2.37636	0.566738
STK36	3.21905	4.76773	0.566668
PLEKHO2	10.2796	15.2241	0.566573
E4F1	7.0108	10.379	0.566016
DHRS12	1.27127	1.8817	0.565766
CIC	11.1399	16.4849	0.565409
METTL18	1.60569	2.37594	0.565305
DZIP3	1.73685	2.56972	0.565138
GNG2	1.5312	2.26483	0.56474
C10orf55	0.722335	1.06797	0.564131
RBM15	1.77821	2.62865	0.563896
DTL	1.83488	2.71211	0.56373
CCDC28B	9.69381	14.3275	0.563651
ZNF283	1.00442	1.48284	0.562
QTRTD1	3.04812	4.49884	0.561633
C11orf68	39.6239	58.4351	0.560464
XRCC1	7.08131	10.4425	0.560379
ELMOD3	2.87817	4.24279	0.559861
OGG1	7.34763	10.8299	0.559669
RPP21	17.7694	26.1881	0.559516
B9D2	3.62914	5.34664	0.559005
CCDC85B	85.6134	126.098	0.558637
DUSP22	12.4486	18.3237	0.557727
STK32C	2.02318	2.97796	0.5577
RAD51	2.5871	3.8069	0.557281
HINT2	14.7528	21.7031	0.556912
PER1	5.96373	8.76957	0.556291
C1orf213	1.83447	2.69745	0.556233
CDK15	1.8476	2.71546	0.555544
ZNF302	4.44098	6.5269	0.55552
TRIM21	4.69912	6.90519	0.555291
SCAND1	30.0029	44.0682	0.554636
LIN54	1.34017	1.96815	0.554424
F2RL2	28.9187	42.46	0.554102
ZNF32	10.672	15.6636	0.553585
FANCD2	1.18911	1.74407	0.552576
PID1	1.05549	1.54684	0.551411
FBXL19	4.87547	7.14436	0.551263
CASP9	1.77887	2.6067	0.551263
ZNF606	1.02855	1.50653	0.550617
PRTFDC1	2.83103	4.1463	0.550497
USF1	8.00788	11.7243	0.55001
ZNF140	3.55102	5.19822	0.549784
ZSWIM8-AS1	5.40753	7.9143	0.549492
FAM161B	1.51296	2.21376	0.549125
MEF2C	0.980166	1.43404	0.548987
IER5	42.0315	61.4714	0.548444
NFIB	3.06501	4.48062	0.547807
HSPB7	23.3382	34.1104	0.547518
FUZ	6.84958	10.0093	0.547254
H1FX	32.1567	46.9904	0.547247
IZUMO4	0.794421	1.16058	0.54687
ANG	4.28756	6.26148	0.546347
ZNF777	4.65182	6.79221	0.546086
ATAD2	3.35612	4.9002	0.546046
ZBED3	1.37117	2.00161	0.545753
TNFAIP3	2.40697	3.51352	0.545699
KAZALD1	6.80786	9.93532	0.545365
APBB1	12.14	17.7088	0.544698
FLOT2	22.0308	32.1174	0.543833
ATP9B	1.6902	2.46305	0.543252
DOT1L	4.68907	6.83229	0.543067
FAM117A	0.867534	1.26395	0.542947
RPA1	12.158	17.7115	0.54278
GSE1	5.55134	8.08637	0.542656
LAMA4	21.2292	30.9215	0.54256
JRK	2.71411	3.95192	0.542075
SERF2-C15ORF63	15.5674	22.666	0.542002
ZBTB26	0.943106	1.37314	0.541987
COL4A4	1.62231	2.36201	0.541966
RNF34	9.33081	13.5846	0.541898
WDR62	1.37373	1.99983	0.541779
ITPKB	1.10715	1.61154	0.541589
FRMD4A	5.79719	8.43628	0.541253
ZNF696	1.35241	1.96763	0.540926
WDR90	1.48212	2.15527	0.540206
CYB5A	23.6909	34.4467	0.540033
PPP1R37	8.00854	11.6415	0.539666
PLXNB3	1.47194	2.13964	0.539649
GSTA4	16.9754	24.6733	0.539505
CNTROB	4.53844	6.59541	0.539266
MLYCD	2.62452	3.81402	0.539259
PYCARD	2.97845	4.32568	0.538365
HSD17B1	2.90306	4.21554	0.538143
SKA3	2.1755	3.15875	0.538007
RTEL1	2.30453	3.34596	0.537948
LOC150776	1.41834	2.05887	0.537649
MTHFR	2.15395	3.12275	0.535832
GIGYF1	3.91007	5.66718	0.535437
HYLS1	0.844328	1.22368	0.535351
MAP3K4	1.82462	2.64423	0.535252
CCDC68	5.16849	7.48946	0.535119
HMGN2	61.9518	89.7656	0.535016
PAMR1	26.3234	38.1383	0.534895
AIP	22.7851	33.0106	0.534839
MCM4	6.09825	8.83445	0.534745
UHRF1	7.00569	10.1479	0.534582
LOC643837	1.07902	1.56292	0.534522
MTRF1	1.51228	2.19039	0.534462
ASPHD2	0.770984	1.11599	0.533551
FGD4	3.15008	4.55912	0.533367
LOC100506713	1.63629	2.36734	0.532838
NUP54	6.27789	9.07999	0.532411
MITD1	6.40723	9.26515	0.532114
DNMT1	12.5986	18.2166	0.53199
APOBEC3C	12.5464	18.1388	0.531806
ZDHHC3	5.11548	7.3956	0.531798
RBM45	3.34021	4.82889	0.531753
PYGO2	7.35993	10.64	0.531734
ZFYVE19	5.28329	7.63702	0.531573
FOXRED2	1.6972	2.45317	0.531491
EYA3	2.67554	3.86653	0.531209
RBMXL1	1.46845	2.12181	0.531001
KRT8	12.5992	18.1987	0.530503
IRF2BP1	9.76566	14.0973	0.529629
INSIG1	7.70501	11.1204	0.52934
SNRNP35	7.71852	11.1332	0.528472
ZSCAN9	2.7366	3.94609	0.528039
SESN1	4.64529	6.69658	0.527656
UPF3B	3.12315	4.50189	0.527529
MICU1	11.8378	17.0593	0.527157
PLEKHF1	4.97317	7.16539	0.526879
ARHGAP19	0.987508	1.42268	0.526747
MDFIC	7.12078	10.2564	0.526417
PISD	12.0745	17.3887	0.526187
SIRT3	3.35075	4.82409	0.525773
LOC100506233	3.49034	5.02456	0.52563
COL9A2	1.93032	2.77784	0.525123
GMPR	7.15067	10.2885	0.524882
C1QTNF1	1.82248	2.62208	0.524809
AR	3.40254	4.89191	0.523786
SLC16A14	0.882412	1.26838	0.523463
ZNF740	3.8669	5.55723	0.523188
ZNF329	2.29139	3.29283	0.523105
CXXC1	7.25223	10.4211	0.523011
MASTL	3.18048	4.56922	0.522703
PARP9	4.89427	7.02939	0.522306
HMG20B	29.9123	42.9582	0.522195
ZNF562	1.92054	2.75625	0.521195
ZNF333	1.73586	2.49117	0.521173
MAPK13	0.915538	1.31355	0.520779
FJX1	15.6934	22.5146	0.520703
WDYHV1	4.26112	6.11255	0.520542
CHCHD7	11.1751	16.0299	0.520478
PLK1S1	2.75462	3.9504	0.520145
KANK2	28.6312	41.0553	0.51998
FAM131B	1.49468	2.14288	0.519714
ZNF527	0.778414	1.1158	0.519469
PI4KAP2	1.8172	2.60394	0.518979
CUEDC2	34.1267	48.8984	0.518886
IFFO1	12.8898	18.4691	0.518884
CLASRP	7.09154	10.1604	0.518786
TIGD1	1.0427	1.49366	0.518528
PPP1R3C	8.46539	12.1233	0.518134
ZWILCH	6.94172	9.94027	0.517992
PAOX	0.955908	1.36874	0.517905
CENPJ	1.11795	1.59999	0.517207
ZCCHC8	2.37714	3.40177	0.517059
PTGFR	2.32954	3.33265	0.516625
BRD8	6.82066	9.75225	0.515824
NINL	1.3781	1.96981	0.515376
FAM161A	0.734216	1.04937	0.515247
CARD8	3.16795	4.52756	0.515184
RASA2	1.42623	2.03822	0.515103
ZKSCAN7	1.26343	1.80525	0.514853
NQO1	60.4093	86.3109	0.514772
C20orf196	0.974663	1.39231	0.514505
DCAF15	7.23246	10.3286	0.514086
TCEAL1	15.2689	21.8048	0.51405
TEAD2	10.4131	14.8696	0.513966
COIL	3.51948	5.02554	0.513916
MGST1	131.369	187.583	0.513904
C1QTNF6	3.83069	5.4693	0.513752
CLSPN	0.933689	1.33305	0.513717
ST6GALNAC6	21.5046	30.6978	0.51349
RBPMS	42.943	61.296	0.51337
ADCK5	3.03128	4.32478	0.5127
DHX34	3.83855	5.47564	0.512466
ANK1	0.754754	1.07629	0.511988
LINC00847	2.46829	3.51889	0.511609
LOC100506451	1.99574	2.84507	0.51154
C6orf70	4.88695	6.95768	0.509672
CEP55	5.0424	7.17817	0.509506
LOC100505783	1.9429	2.76569	0.509428
TMCO4	3.36842	4.79472	0.509375
B3GNT9	19.124	27.2148	0.509007
NOD1	1.62101	2.30597	0.508481
CST6	6.53873	9.29907	0.508076
NME1-NME2	11.8877	16.9061	0.508074
NAB2	11.4818	16.3254	0.50777
CRY2	2.24911	3.19756	0.507617
TBXA2R	2.31819	3.29446	0.507043
LINC00338	2.01475	2.86202	0.506433
PET117	2.85785	4.05732	0.505597
KIF20B	1.38153	1.96072	0.505117
ZRSR2	2.04986	2.90905	0.505023
DNAJC9	13.0394	18.5014	0.504757
ERMP1	4.5579	6.46511	0.504306
PCTP	1.97274	2.79735	0.50386
CUL7	11.4515	16.2372	0.503766
SDHAF1	6.81439	9.66174	0.503699
BUD13	3.61197	5.11753	0.502662
KIF18A	1.55975	2.20989	0.50266
DNALI1	1.9372	2.74358	0.502087
RNF220	8.50294	12.0336	0.501035
HPCAL1	30.2699	42.8166	0.500286
MAP2K7	7.44987	10.5366	0.500122
DDX39A	16.5334	23.3784	0.499793
SMAD3	13.8388	19.5681	0.499785
DIS3L2	2.46188	3.47771	0.498377
SNX15	6.74486	9.52719	0.498262
ARAP1	8.46391	11.9544	0.498146
C9orf37	5.70267	8.05423	0.498109
RPUSD3	11.8972	16.8019	0.498002
HDAC3	12.6083	17.8052	0.497925
GALM	1.57916	2.23005	0.497919
TRIM2	3.04161	4.29506	0.497843
SIX5	8.21153	11.5952	0.497805
FNBP1	9.77284	13.7997	0.497787
DNAJC12	1.89304	2.6729	0.497701
GFER	4.67557	6.60031	0.497392
GGA3	5.04107	7.11529	0.497193
SEPT9	102.282	144.363	0.497149
TMEM55B	11.7429	16.5739	0.497124
FANCA	2.64373	3.73081	0.496914
HPS1	8.37184	11.8135	0.49682
ACP6	0.908657	1.28187	0.496442
RWDD3	3.20766	4.52498	0.49639
DYRK1B	5.0547	7.12877	0.496028
MUTYH	2.01727	2.8449	0.495974
HEATR6	3.77791	5.32693	0.495716
ZSWIM8	9.28635	13.0854	0.494774
CCR10	1.65561	2.33201	0.494211
PIANP	1.95221	2.74945	0.494035
SPSB3	15.7107	22.1184	0.4935
GGT7	5.98829	8.42972	0.493341
CERS6	4.86935	6.8539	0.493196
ALPK1	0.717931	1.01034	0.492924
PDE7A	0.947374	1.33318	0.492866
RHOBTB2	4.11053	5.78394	0.492728
C2orf74	3.10363	4.36607	0.492379
SRSF6	31.6575	44.5246	0.492055
CEP164	3.57542	5.02655	0.491456
NBPF15	3.09507	4.35007	0.491067
TCN2	6.40328	8.99805	0.490801
PKI55	2.59366	3.64426	0.490637
TLR2	0.849072	1.19299	0.490623
TSHZ1	1.42823	2.00645	0.490417
ERI2	1.63124	2.29164	0.490411
ZNF383	1.06841	1.50071	0.49018
RAB27A	3.55343	4.99053	0.489981
C19orf60	22.0686	30.9892	0.48977
RPL36A-HNRNPH2	18.5647	26.0678	0.489707
GPX7	23.2973	32.7101	0.489573
PPP1R16A	5.495	7.71481	0.489511
EFNA4	4.41783	6.20173	0.489333
FUS	23.9362	33.5882	0.48876
ASB7	2.26259	3.17477	0.488677
TGFBR2	86.8207	121.822	0.488664
NELFA	6.52512	9.15474	0.488514
GDPD1	0.885117	1.24172	0.4884
ACD	5.09275	7.14224	0.487932
PEMT	12.4228	17.418	0.487589
ZFP30	1.39038	1.94925	0.48744
LRRC8C	1.68342	2.35954	0.48711
KCTD3	9.2045	12.8989	0.486837
CORO6	1.29916	1.82057	0.486811
INO80C	8.71647	12.2124	0.486531
MFF	17.304	24.2399	0.486278
AGAP1	2.05484	2.87837	0.486226
NUMA1	13.428	18.8095	0.486217
GLIPR2	16.2604	22.7668	0.485569
AKAP1	2.68608	3.76034	0.485361
BCAM	6.36343	8.90774	0.485255
CBY1	16.5488	23.1579	0.484778
SNRNP48	2.85613	3.99566	0.484372
TATDN3	2.17847	3.0475	0.484311
LOC645166	18.7849	26.277	0.484227
CASP4	9.95597	13.9231	0.483847
C5orf56	2.63421	3.6836	0.483746
MED9	3.33695	4.66601	0.483659
BIVM	6.00187	8.39172	0.483554
FAM160A2	6.41877	8.97459	0.483549
B4GALNT4	8.67952	12.1302	0.482916
SHISA2	2.16557	3.02422	0.481816
PRR12	5.61339	7.83798	0.48161
ZNF579	14.2554	19.902	0.481405
CIDEB	3.20047	4.46758	0.48121
BLOC1S4	7.88564	11.0075	0.481187
CXCL6	8.69612	12.1354	0.480778
FCGRT	26.157	36.4974	0.480597
SCAPER	0.96457	1.34428	0.478876
NFKBIE	2.9443	4.10329	0.478856
RFX2	0.773163	1.07716	0.478388
NGDN	7.80631	10.8753	0.478343
MZT2A	38.5451	53.6877	0.478044
RNASEH2A	11.4278	15.9074	0.47715
EXO1	1.42048	1.9762	0.47635
FBXO17	10.9271	15.2004	0.476199
LRIG3	4.81484	6.69759	0.476154
ADCK1	2.2303	3.10209	0.476003
VASH1	3.11617	4.3338	0.475859
SLC5A3	2.73971	3.8091	0.475427
ARHGEF40	12.2753	17.0651	0.475291
GNL1	5.42057	7.53562	0.475282
LHPP	5.28167	7.34155	0.475091
LOC730102	1.14985	1.59819	0.474993
STOM	25.3864	35.282	0.474877
ZNF397	1.77422	2.46566	0.474789
FOXO4	1.49636	2.07891	0.47437
MATN2	1.88033	2.61211	0.47423
CENPW	11.7028	16.255	0.47403
MAP3K13	5.54316	7.6983	0.473831
KNTC1	1.78754	2.48237	0.473743
RAB40C	6.23977	8.66504	0.473714
TENC1	12.1158	16.8245	0.473674
PET112	4.17128	5.79195	0.473559
CDK14	5.61021	7.7889	0.473365
DBF4	1.386	1.92334	0.472687
C19orf54	2.87307	3.98645	0.472511
BTG1	12.3338	17.1108	0.47229
HKR1	2.56436	3.55653	0.471872
MAGI3	0.982012	1.36108	0.470939
DDT	29.9007	41.4384	0.470789
MRPL49	13.225	18.3199	0.470144
RAB11B	42.3382	58.6482	0.470127
TSPYL2	7.33179	10.1559	0.470081
THNSL1	1.02168	1.41481	0.469665
GAB1	1.55344	2.15116	0.469648
ATXN7L3B	19.2064	26.5929	0.469454
USP21	5.68238	7.8663	0.46919
CIRBP	48.4333	67.0166	0.468519
PABPN1	11.4837	15.8886	0.468404
BMS1P4	0.72881	1.00826	0.468253
ADAMTS3	0.927626	1.28328	0.468221
HDDC3	5.11179	7.07145	0.468178
C9orf114	5.0869	7.03492	0.467747
CREBBP	4.7004	6.49899	0.467432
GATAD2B	3.43661	4.75047	0.467084
MSRA	2.70729	3.74192	0.466929
DOM3Z	4.29793	5.93854	0.466466
TGIF1	18.1528	25.0794	0.466311
BBIP1	6.92538	9.56728	0.466216
MGC57346	1.74628	2.41236	0.46616
G0S2	0.845379	1.16778	0.466098
KPNA2	50.2381	69.3696	0.465522
POLG2	2.60121	3.59178	0.465516
AP5S1	7.01122	9.68109	0.465504
RPL13A	189.764	261.955	0.465113
CCDC109B	8.19771	11.3133	0.464727
ZNF428	18.3414	25.3117	0.464701
CHAF1A	3.40715	4.7014	0.464525
PTBP2	1.4778	2.0388	0.464269
BTN3A3	5.11497	7.05655	0.464237
RNF5P1	20.85	28.7535	0.46369
CCDC138	0.784953	1.08215	0.463222
SMIM10	2.8049	3.86663	0.463127
RORA	1.02283	1.40953	0.462648
N4BP2	0.748071	1.03079	0.462503
AASDH	2.11511	2.9138	0.462169
DDX39B	48.9611	67.4348	0.461857
KLHL42	5.09349	7.01465	0.461717
LOC100129148	5.98892	8.24703	0.461579
HEXDC	3.06138	4.21563	0.461566
NAT14	17.8951	24.6419	0.461549
LINC00674	2.17766	2.99817	0.461303
HMGN3	17.5854	24.2035	0.460838
SLC25A10	3.68277	5.06601	0.460059
ZNF524	8.34786	11.481	0.45977
ANKRD13B	2.35143	3.23383	0.459705
PUS10	0.76483	1.05166	0.459457
ARMCX5	2.19246	3.01458	0.459406
CCT6P3	1.09347	1.5034	0.459315
LOXL2	227.359	312.47	0.458746
MYH10	13.7237	18.8597	0.458637
ZGPAT	10.3014	14.1545	0.45842
MSH2	4.39959	6.04395	0.458123
ZNF785	2.51846	3.45958	0.458055
ZBTB14	1.57467	2.16294	0.457944
PIM3	9.68574	13.3029	0.457807
TIMM8B	30.1429	41.3954	0.457652
TMEM159	10.3346	14.1875	0.457138
CENPO	4.48475	6.15532	0.456806
DERA	8.04452	11.0394	0.456584
RBMX	32.4281	44.4889	0.456201
C19orf48	15.2695	20.9452	0.455967
GTF3C5	10.362	14.2109	0.455695
GPATCH3	3.39184	4.65039	0.455284
TTI1	3.60636	4.9445	0.455281
LAGE3	7.23905	9.91906	0.454403
MRRF	3.83416	5.25337	0.454333
DNAJC17	5.38055	7.37087	0.454081
ZSCAN32	2.36584	3.2409	0.454042
SETD1A	3.37323	4.61955	0.453622
FUT8	6.00105	8.21773	0.453525
[truncated: 17,331 more rows]
