# Supplementary material for: LncRNA H19 Suppresses Osteosarcomagenesis by Regulating snoRNAs and DNA Repair Protein Complexes
Source: Front Genet. 2021 Jan 15;11:611823. doi: 10.3389/fgene.2020.611823 (PMC7844330; doi:10.3389/fgene.2020.611823)
Supplement: Supplementary file 2 [file Table_2.XLSX]

## Sheet: Vector pull-down
Sample	Vector pull-down
Search title	Submitted from foreign1 foreign2 foreign3 by Mascot Daemon on USER-PC
Timestamp	2018-01-26T10:52:07Z
User
Email
Report URI	http://140.120.213.222/mascot/cgi/master_results.pl?file=../data/20180126/F031845.dat
Peak list data path	C:\SERVICE\20180126\foreign 1.mgf
Peak list format	Mascot generic
Search type	MIS
Mascot version	2.3.02
Database	SwissProt
Fasta file	SwissProt_20161221.fasta
Total sequences	553231
Total residues	197953409
Sequences after taxonomy filter	20204
Number of queries	6331
Fixed modifications	--------------------------------------------------------
Identifier	Name	Delta	Neutral loss
1	Carbamidomethyl (C)	57.0215
Variable modifications	--------------------------------------------------------
Identifier	Name	Delta	Neutral loss(es)
1	Deamidated (NQ)	0.984016
2	Oxidation (HW)	15.9949
3	Oxidation (M)	15.9949	0	63.9983
Search Parameters	--------------------------------------------------------
Taxonomy filter	. . . . . . . . . . . . . . . . Homo sapiens (human)
Enzyme	Trypsin
Maximum Missed Cleavages	1
Fixed modifications	Carbamidomethyl (C)
Variable modifications	Deamidated (NQ),Oxidation (HW),Oxidation (M)
Peptide Mass Tolerance	0.05
Peptide Mass Tolerance Units	Da
Fragment Mass Tolerance	0.03
Fragment Mass Tolerance Units	Da
Mass values	Monoisotopic
Instrument type	ESI-QUAD-TOF
Format parameters	--------------------------------------------------------
Significance threshold	0.05
Max. number of hits	0
Use MudPIT protein scoring	1
Ions score cut-off	30
Include same-set proteins
Include sub-set proteins	0
Include unassigned	0
Require bold red	0
Use homology threshold	0
Group protein families	0
Protein hits	--------------------------------------------------------
prot_hit_num	prot_acc	prot_desc	prot_score	prot_mass	prot_matches	prot_matches_sig	prot_sequences	prot_sequences_sig	prot_cover
1	K2C1_HUMAN	Keratin, type II cytoskeletal 1 OS=Homo sapiens GN=KRT1 PE=1 SV=6	6661	66170	144	142	33	33	55.1
2	HSP7C_HUMAN	Heat shock cognate 71 kDa protein OS=Homo sapiens GN=HSPA8 PE=1 SV=1	5885	71082	142	142	27	27	38.1
3	K1C10_HUMAN	Keratin, type I cytoskeletal 10 OS=Homo sapiens GN=KRT10 PE=1 SV=6	5651	59020	163	162	27	26	42.5
4	K22E_HUMAN	Keratin, type II cytoskeletal 2 epidermal OS=Homo sapiens GN=KRT2 PE=1 SV=2	4276	65678	113	111	25	25	38.8
5	K1C9_HUMAN	Keratin, type I cytoskeletal 9 OS=Homo sapiens GN=KRT9 PE=1 SV=3	3758	62255	94	94	21	21	49.8
6	GRP75_HUMAN	Stress-70 protein, mitochondrial OS=Homo sapiens GN=HSPA9 PE=1 SV=2	3263	73920	67	67	21	21	33.1
7	PYC_HUMAN	Pyruvate carboxylase, mitochondrial OS=Homo sapiens GN=PC PE=1 SV=2	3073	130293	89	89	31	31	28.6
8	GRP78_HUMAN	78 kDa glucose-regulated protein OS=Homo sapiens GN=HSPA5 PE=1 SV=2	3040	72402	81	81	23	23	35.5
9	VINC_HUMAN	Vinculin OS=Homo sapiens GN=VCL PE=1 SV=4	2459	124292	72	72	27	27	26.1
10	HNRPM_HUMAN	Heterogeneous nuclear ribonucleoprotein M OS=Homo sapiens GN=HNRNPM PE=1 SV=3	2295	77749	54	53	21	21	32.3
11	K1C14_HUMAN	Keratin, type I cytoskeletal 14 OS=Homo sapiens GN=KRT14 PE=1 SV=4	1894	51872	62	62	18	18	37.7
12	TRAP1_HUMAN	Heat shock protein 75 kDa, mitochondrial OS=Homo sapiens GN=TRAP1 PE=1 SV=3	1701	80345	46	46	17	17	24.1
13	SERA_HUMAN	D-3-phosphoglycerate dehydrogenase OS=Homo sapiens GN=PHGDH PE=1 SV=4	1638	57356	38	38	13	13	22.9
14	K2C5_HUMAN	Keratin, type II cytoskeletal 5 OS=Homo sapiens GN=KRT5 PE=1 SV=3	1612	62568	54	53	13	13	20.5
15	XRCC6_HUMAN	X-ray repair cross-complementing protein 6 OS=Homo sapiens GN=XRCC6 PE=1 SV=2	1399	70084	38	38	13	13	23
16	K1C13_HUMAN	Keratin, type I cytoskeletal 13 OS=Homo sapiens GN=KRT13 PE=1 SV=4	1311	49900	41	40	7	6	9.6
17	K1C16_HUMAN	Keratin, type I cytoskeletal 16 OS=Homo sapiens GN=KRT16 PE=1 SV=4	1308	51578	50	50	14	14	25.6
18	K2C6B_HUMAN	Keratin, type II cytoskeletal 6B OS=Homo sapiens GN=KRT6B PE=1 SV=5	1253	60315	39	39	13	13	21.5
19	K2C6A_HUMAN	Keratin, type II cytoskeletal 6A OS=Homo sapiens GN=KRT6A PE=1 SV=3	1234	60293	42	42	14	14	24.5
20	K2C6C_HUMAN	Keratin, type II cytoskeletal 6C OS=Homo sapiens GN=KRT6C PE=1 SV=3	1204	60273	41	41	14	14	24.5
21	HS71L_HUMAN	Heat shock 70 kDa protein 1-like OS=Homo sapiens GN=HSPA1L PE=1 SV=2	1156	70730	31	31	6	6	9.8
22	PABP1_HUMAN	Polyadenylate-binding protein 1 OS=Homo sapiens GN=PABPC1 PE=1 SV=2	1095	70854	38	36	17	16	25
23	HS90B_HUMAN	Heat shock protein HSP 90-beta OS=Homo sapiens GN=HSP90AB1 PE=1 SV=4	985	83554	34	34	14	14	17.8
24	HS71A_HUMAN	Heat shock 70 kDa protein 1A OS=Homo sapiens GN=HSPA1A PE=1 SV=1	892	70294	27	27	5	5	7.5
25	HSP76_HUMAN	Heat shock 70 kDa protein 6 OS=Homo sapiens GN=HSPA6 PE=1 SV=2	870	71440	23	23	4	4	5.8
26	ACTB_HUMAN	Actin, cytoplasmic 1 OS=Homo sapiens GN=ACTB PE=1 SV=1	865	42052	23	23	6	6	19.5
27	K2C1B_HUMAN	Keratin, type II cytoskeletal 1b OS=Homo sapiens GN=KRT77 PE=2 SV=3	853	62149	23	22	5	5	6.9
28	TBA1C_HUMAN	Tubulin alpha-1C chain OS=Homo sapiens GN=TUBA1C PE=1 SV=1	842	50548	21	21	9	9	24.9
29	DHX9_HUMAN	ATP-dependent RNA helicase A OS=Homo sapiens GN=DHX9 PE=1 SV=4	820	142181	28	28	12	12	9.8
30	LPPRC_HUMAN	Leucine-rich PPR motif-containing protein, mitochondrial OS=Homo sapiens GN=LRPPRC PE=1 SV=3	808	159003	22	22	10	10	7.4
31	GUAA_HUMAN	GMP synthase [glutamine-hydrolyzing] OS=Homo sapiens GN=GMPS PE=1 SV=1	736	77408	21	21	8	8	11.8
32	FUBP1_HUMAN	Far upstream element-binding protein 1 OS=Homo sapiens GN=FUBP1 PE=1 SV=3	711	67690	19	19	8	8	13
33	K1C15_HUMAN	Keratin, type I cytoskeletal 15 OS=Homo sapiens GN=KRT15 PE=1 SV=3	703	49409	32	31	8	7	11
34	FAS_HUMAN	Fatty acid synthase OS=Homo sapiens GN=FASN PE=1 SV=3	685	275877	24	24	12	12	5
35	ALBU_HUMAN	Serum albumin OS=Homo sapiens GN=ALB PE=1 SV=2	685	71317	23	23	6	6	8.2
36	CH60_HUMAN	60 kDa heat shock protein, mitochondrial OS=Homo sapiens GN=HSPD1 PE=1 SV=2	679	61187	18	18	7	7	16.6
37	HS90A_HUMAN	Heat shock protein HSP 90-alpha OS=Homo sapiens GN=HSP90AA1 PE=1 SV=5	633	85006	20	20	10	10	12.3
38	HCFC1_HUMAN	Host cell factor 1 OS=Homo sapiens GN=HCFC1 PE=1 SV=2	612	210598	19	19	7	7	3.8
39	PYRG1_HUMAN	CTP synthase 1 OS=Homo sapiens GN=CTPS1 PE=1 SV=2	607	67332	16	16	6	6	11.2
40	PUR4_HUMAN	Phosphoribosylformylglycinamidine synthase OS=Homo sapiens GN=PFAS PE=1 SV=4	594	146297	12	12	4	4	3.7
41	TBB5_HUMAN	Tubulin beta chain OS=Homo sapiens GN=TUBB PE=1 SV=2	580	50095	21	21	9	9	24.3
42	DDX17_HUMAN	Probable ATP-dependent RNA helicase DDX17 OS=Homo sapiens GN=DDX17 PE=1 SV=2	527	80906	15	15	8	8	11.5
43	RBM14_HUMAN	RNA-binding protein 14 OS=Homo sapiens GN=RBM14 PE=1 SV=2	519	69620	19	19	9	9	15.5
44	HYOU1_HUMAN	Hypoxia up-regulated protein 1 OS=Homo sapiens GN=HYOU1 PE=1 SV=1	518	111494	19	19	7	7	7.3
45	PCCA_HUMAN	Propionyl-CoA carboxylase alpha chain, mitochondrial OS=Homo sapiens GN=PCCA PE=1 SV=4	467	80635	16	16	8	8	16.1
46	RAGP1_HUMAN	Ran GTPase-activating protein 1 OS=Homo sapiens GN=RANGAP1 PE=1 SV=1	397	63958	10	10	6	6	10.1
47	ACTBL_HUMAN	Beta-actin-like protein 2 OS=Homo sapiens GN=ACTBL2 PE=1 SV=2	379	42318	13	13	3	3	10.9
48	MATR3_HUMAN	Matrin-3 OS=Homo sapiens GN=MATR3 PE=1 SV=2	349	95078	5	5	1	1	1.7
49	IMB1_HUMAN	Importin subunit beta-1 OS=Homo sapiens GN=KPNB1 PE=1 SV=2	343	98420	12	12	4	4	5.8
50	GTF2I_HUMAN	General transcription factor II-I OS=Homo sapiens GN=GTF2I PE=1 SV=2	328	112859	9	9	4	4	4.5
51	MOES_HUMAN	Moesin OS=Homo sapiens GN=MSN PE=1 SV=3	316	67892	13	13	6	6	8.5
52	FKB10_HUMAN	Peptidyl-prolyl cis-trans isomerase FKBP10 OS=Homo sapiens GN=FKBP10 PE=1 SV=1	313	64717	10	9	4	3	7.6
53	DCD_HUMAN	Dermcidin OS=Homo sapiens GN=DCD PE=1 SV=2	304	11391	7	7	2	2	12.7
54	RS27A_HUMAN	Ubiquitin-40S ribosomal protein S27a OS=Homo sapiens GN=RPS27A PE=1 SV=2	303	18296	12	12	4	4	28.2
55	MCCA_HUMAN	Methylcrotonoyl-CoA carboxylase subunit alpha, mitochondrial OS=Homo sapiens GN=MCCC1 PE=1 SV=3	300	80935	10	10	6	6	9.1
56	HNRPQ_HUMAN	Heterogeneous nuclear ribonucleoprotein Q OS=Homo sapiens GN=SYNCRIP PE=1 SV=2	285	69788	8	8	3	3	3.4
57	VIME_HUMAN	Vimentin OS=Homo sapiens GN=VIM PE=1 SV=4	282	53676	11	11	7	7	19.5
58	K2C4_HUMAN	Keratin, type II cytoskeletal 4 OS=Homo sapiens GN=KRT4 PE=1 SV=4	279	57649	12	12	3	3	5.1
59	CCAR2_HUMAN	Cell cycle and apoptosis regulator protein 2 OS=Homo sapiens GN=CCAR2 PE=1 SV=2	278	103465	13	13	7	7	7.8
60	FILA2_HUMAN	Filaggrin-2 OS=Homo sapiens GN=FLG2 PE=1 SV=1	276	249296	4	4	2	2	2.3
61	PP4R1_HUMAN	Serine/threonine-protein phosphatase 4 regulatory subunit 1 OS=Homo sapiens GN=PPP4R1 PE=1 SV=1	262	108361	6	6	4	4	4.1
62	DC1I2_HUMAN	Cytoplasmic dynein 1 intermediate chain 2 OS=Homo sapiens GN=DYNC1I2 PE=1 SV=3	249	71811	3	3	1	1	3.3
63	K2C7_HUMAN	Keratin, type II cytoskeletal 7 OS=Homo sapiens GN=KRT7 PE=1 SV=5	249	51411	10	10	3	3	4.3
64	PABP4_HUMAN	Polyadenylate-binding protein 4 OS=Homo sapiens GN=PABPC4 PE=1 SV=1	247	71080	10	10	6	6	9.6
65	SYVC_HUMAN	Valine--tRNA ligase OS=Homo sapiens GN=VARS PE=1 SV=4	229	141642	3	3	2	2	2.5
66	TBB4B_HUMAN	Tubulin beta-4B chain OS=Homo sapiens GN=TUBB4B PE=1 SV=1	217	50255	9	9	6	6	17.5
67	C1TC_HUMAN	C-1-tetrahydrofolate synthase, cytoplasmic OS=Homo sapiens GN=MTHFD1 PE=1 SV=3	209	102180	8	8	3	3	3.5
68	P66A_HUMAN	Transcriptional repressor p66-alpha OS=Homo sapiens GN=GATAD2A PE=1 SV=1	208	68363	4	4	2	2	3.6
69	HBA_HUMAN	Hemoglobin subunit alpha OS=Homo sapiens GN=HBA1 PE=1 SV=2	205	15305	7	6	4	3	33.1
70	KRT37_HUMAN	Keratin, type I cuticular Ha7 OS=Homo sapiens GN=KRT37 PE=3 SV=3	205	51084	10	9	2	1	2
71	HNRPU_HUMAN	Heterogeneous nuclear ribonucleoprotein U OS=Homo sapiens GN=HNRNPU PE=1 SV=6	204	91269	6	6	4	4	5.8
72	K1C12_HUMAN	Keratin, type I cytoskeletal 12 OS=Homo sapiens GN=KRT12 PE=1 SV=1	194	53592	12	12	3	3	3.6
73	KRT82_HUMAN	Keratin, type II cuticular Hb2 OS=Homo sapiens GN=KRT82 PE=3 SV=3	192	57985	8	8	2	2	1.8
74	FAF1_HUMAN	FAS-associated factor 1 OS=Homo sapiens GN=FAF1 PE=1 SV=2	178	74364	4	4	1	1	1.7
75	ENPL_HUMAN	Endoplasmin OS=Homo sapiens GN=HSP90B1 PE=1 SV=1	174	92696	5	5	3	3	4.1
76	IF4B_HUMAN	Eukaryotic translation initiation factor 4B OS=Homo sapiens GN=EIF4B PE=1 SV=2	173	69167	5	5	2	2	4.1
77	ODP2_HUMAN	Dihydrolipoyllysine-residue acetyltransferase component of pyruvate dehydrogenase complex, mitochondrial OS=Homo sapiens GN=DLAT PE=1 SV=3	165	69466	11	11	4	4	5.1
78	PYRG2_HUMAN	CTP synthase 2 OS=Homo sapiens GN=CTPS2 PE=1 SV=1	154	66320	3	3	1	1	2
79	EF2_HUMAN	Elongation factor 2 OS=Homo sapiens GN=EEF2 PE=1 SV=4	152	96246	5	5	3	3	3.7
80	RFX1_HUMAN	MHC class II regulatory factor RFX1 OS=Homo sapiens GN=RFX1 PE=1 SV=2	150	105035	5	5	1	1	1.1
81	PPM1G_HUMAN	Protein phosphatase 1G OS=Homo sapiens GN=PPM1G PE=1 SV=1	149	59919	4	4	4	4	7.3
82	SMTN_HUMAN	Smoothelin OS=Homo sapiens GN=SMTN PE=1 SV=7	147	99511	2	2	1	1	1.6
83	EPN4_HUMAN	Clathrin interactor 1 OS=Homo sapiens GN=CLINT1 PE=1 SV=1	143	68273	3	3	2	2	4.2
84	LAP2A_HUMAN	Lamina-associated polypeptide 2, isoform alpha OS=Homo sapiens GN=TMPO PE=1 SV=2	142	76016	4	4	2	2	3.3
85	PSMD2_HUMAN	26S proteasome non-ATPase regulatory subunit 2 OS=Homo sapiens GN=PSMD2 PE=1 SV=3	141	100877	2	2	1	1	1.7
86	SRP68_HUMAN	Signal recognition particle subunit SRP68 OS=Homo sapiens GN=SRP68 PE=1 SV=2	140	71199	3	3	2	2	3.5
87	EF1A1_HUMAN	Elongation factor 1-alpha 1 OS=Homo sapiens GN=EEF1A1 PE=1 SV=1	139	50451	4	4	2	2	4.3
88	KIF11_HUMAN	Kinesin-like protein KIF11 OS=Homo sapiens GN=KIF11 PE=1 SV=2	138	120111	2	2	1	1	1.2
89	XRCC5_HUMAN	X-ray repair cross-complementing protein 5 OS=Homo sapiens GN=XRCC5 PE=1 SV=3	132	83222	5	5	1	1	1.2
90	SRP72_HUMAN	Signal recognition particle subunit SRP72 OS=Homo sapiens GN=SRP72 PE=1 SV=3	131	75130	2	2	1	1	2.5
91	SMC3_HUMAN	Structural maintenance of chromosomes protein 3 OS=Homo sapiens GN=SMC3 PE=1 SV=2	131	141853	5	5	3	3	3
92	DSG1_HUMAN	Desmoglein-1 OS=Homo sapiens GN=DSG1 PE=1 SV=2	130	114702	3	3	1	1	1.3
93	HXK2_HUMAN	Hexokinase-2 OS=Homo sapiens GN=HK2 PE=1 SV=2	121	103739	5	5	3	3	3.2
94	KPRP_HUMAN	Keratinocyte proline-rich protein OS=Homo sapiens GN=KPRP PE=1 SV=1	119	67172	6	6	3	3	4.8
95	MCM7_HUMAN	DNA replication licensing factor MCM7 OS=Homo sapiens GN=MCM7 PE=1 SV=4	117	81884	3	3	1	1	1.7
96	OGA_HUMAN	Protein O-GlcNAcase OS=Homo sapiens GN=MGEA5 PE=1 SV=2	116	103932	5	5	2	2	2.1
97	IF4G1_HUMAN	Eukaryotic translation initiation factor 4 gamma 1 OS=Homo sapiens GN=EIF4G1 PE=1 SV=4	114	176124	2	2	1	1	0.8
98	CLH1_HUMAN	Clathrin heavy chain 1 OS=Homo sapiens GN=CLTC PE=1 SV=5	114	193260	3	3	3	3	2.3
99	RB3GP_HUMAN	Rab3 GTPase-activating protein catalytic subunit OS=Homo sapiens GN=RAB3GAP1 PE=1 SV=3	109	111594	5	5	2	2	2.2
100	MTA70_HUMAN	N6-adenosine-methyltransferase 70 kDa subunit OS=Homo sapiens GN=METTL3 PE=1 SV=2	106	65175	5	4	1	1	1.4
101	HSPB1_HUMAN	Heat shock protein beta-1 OS=Homo sapiens GN=HSPB1 PE=1 SV=2	105	22826	2	2	1	1	8.3
102	ZYX_HUMAN	Zyxin OS=Homo sapiens GN=ZYX PE=1 SV=1	101	62436	4	4	2	2	6.1
103	CAN2_HUMAN	Calpain-2 catalytic subunit OS=Homo sapiens GN=CAPN2 PE=1 SV=6	100	80800	4	4	3	3	3.6
104	UTS2_HUMAN	Urotensin-2 OS=Homo sapiens GN=UTS2 PE=1 SV=1	98	14515	5	5	1	1	6.5
105	MEN1_HUMAN	Menin OS=Homo sapiens GN=MEN1 PE=1 SV=4	91	68380	1	1	1	1	2.3
106	TAF4_HUMAN	Transcription initiation factor TFIID subunit 4 OS=Homo sapiens GN=TAF4 PE=1 SV=2	91	110332	2	2	1	1	1.1
107	SF3A1_HUMAN	Splicing factor 3A subunit 1 OS=Homo sapiens GN=SF3A1 PE=1 SV=1	90	88888	2	2	2	2	3.5
108	FAKD5_HUMAN	FAST kinase domain-containing protein 5, mitochondrial OS=Homo sapiens GN=FASTKD5 PE=1 SV=1	89	87488	2	2	1	1	1.3
109	NUCL_HUMAN	Nucleolin OS=Homo sapiens GN=NCL PE=1 SV=3	86	76625	3	3	2	2	2.7
110	DDX3X_HUMAN	ATP-dependent RNA helicase DDX3X OS=Homo sapiens GN=DDX3X PE=1 SV=3	86	73597	3	3	2	2	3.6
111	TAF6_HUMAN	Transcription initiation factor TFIID subunit 6 OS=Homo sapiens GN=TAF6 PE=1 SV=1	85	73250	1	1	1	1	1.8
112	MARCS_HUMAN	Myristoylated alanine-rich C-kinase substrate OS=Homo sapiens GN=MARCKS PE=1 SV=4	84	31707	1	1	1	1	5.7
113	SMCA5_HUMAN	SWI/SNF-related matrix-associated actin-dependent regulator of chromatin subfamily A member 5 OS=Homo sapiens GN=SMARCA5 PE=1 SV=1	83	122513	3	3	2	2	1.9
114	RPB2_HUMAN	DNA-directed RNA polymerase II subunit RPB2 OS=Homo sapiens GN=POLR2B PE=1 SV=1	81	135236	3	3	2	2	2.2
115	SYK_HUMAN	Lysine--tRNA ligase OS=Homo sapiens GN=KARS PE=1 SV=3	81	68461	2	2	1	1	2.2
116	PP6R1_HUMAN	Serine/threonine-protein phosphatase 6 regulatory subunit 1 OS=Homo sapiens GN=PPP6R1 PE=1 SV=5	75	97291	1	1	1	1	2.2
117	EZRI_HUMAN	Ezrin OS=Homo sapiens GN=EZR PE=1 SV=4	75	69484	5	4	4	3	6.1
118	DHX30_HUMAN	Putative ATP-dependent RNA helicase DHX30 OS=Homo sapiens GN=DHX30 PE=1 SV=1	73	134938	2	2	1	1	0.8
119	FUS_HUMAN	RNA-binding protein FUS OS=Homo sapiens GN=FUS PE=1 SV=1	73	53622	1	1	1	1	2.7
120	SNX2_HUMAN	Sorting nexin-2 OS=Homo sapiens GN=SNX2 PE=1 SV=2	73	58549	2	2	2	2	5.2
121	MCM4_HUMAN	DNA replication licensing factor MCM4 OS=Homo sapiens GN=MCM4 PE=1 SV=5	71	97068	2	2	1	1	1
122	ECHA_HUMAN	Trifunctional enzyme subunit alpha, mitochondrial OS=Homo sapiens GN=HADHA PE=1 SV=2	71	83688	1	1	1	1	1.7
123	MCM2_HUMAN	DNA replication licensing factor MCM2 OS=Homo sapiens GN=MCM2 PE=1 SV=4	70	102516	3	3	2	2	2.4
124	NDUS1_HUMAN	NADH-ubiquinone oxidoreductase 75 kDa subunit, mitochondrial OS=Homo sapiens GN=NDUFS1 PE=1 SV=3	69	80443	1	1	1	1	1.7
125	MUTA_HUMAN	Methylmalonyl-CoA mutase, mitochondrial OS=Homo sapiens GN=MUT PE=1 SV=4	68	83538	1	1	1	1	1.5
126	ZFR_HUMAN	Zinc finger RNA-binding protein OS=Homo sapiens GN=ZFR PE=1 SV=2	65	118079	1	1	1	1	1.6
127	CPSF3_HUMAN	Cleavage and polyadenylation specificity factor subunit 3 OS=Homo sapiens GN=CPSF3 PE=1 SV=1	63	78120	2	2	2	2	2.6
128	NOLC1_HUMAN	Nucleolar and coiled-body phosphoprotein 1 OS=Homo sapiens GN=NOLC1 PE=1 SV=2	62	73560	4	3	2	2	2.9
129	PAF1_HUMAN	RNA polymerase II-associated factor 1 homolog OS=Homo sapiens GN=PAF1 PE=1 SV=2	62	60110	2	2	1	1	2.1
130	E41L3_HUMAN	Band 4.1-like protein 3 OS=Homo sapiens GN=EPB41L3 PE=1 SV=2	61	121458	1	1	1	1	1.1
131	HXK1_HUMAN	Hexokinase-1 OS=Homo sapiens GN=HK1 PE=1 SV=3	60	103561	2	2	1	1	0.9
132	S23IP_HUMAN	SEC23-interacting protein OS=Homo sapiens GN=SEC23IP PE=1 SV=1	59	111691	1	1	1	1	1.4
133	DSC1_HUMAN	Desmocollin-1 OS=Homo sapiens GN=DSC1 PE=1 SV=2	57	101406	2	2	1	1	1.5
134	SRC8_HUMAN	Src substrate cortactin OS=Homo sapiens GN=CTTN PE=1 SV=2	56	61720	2	2	1	1	1.8
135	TCPQ_HUMAN	T-complex protein 1 subunit theta OS=Homo sapiens GN=CCT8 PE=1 SV=4	56	60153	1	1	1	1	1.6
136	SMC1A_HUMAN	Structural maintenance of chromosomes protein 1A OS=Homo sapiens GN=SMC1A PE=1 SV=2	56	143771	4	4	1	1	0.6
137	SWP70_HUMAN	Switch-associated protein 70 OS=Homo sapiens GN=SWAP70 PE=1 SV=1	56	69354	2	2	2	2	3.2
138	ATPA_HUMAN	ATP synthase subunit alpha, mitochondrial OS=Homo sapiens GN=ATP5A1 PE=1 SV=1	56	59828	2	2	2	2	2.5
139	XPO5_HUMAN	Exportin-5 OS=Homo sapiens GN=XPO5 PE=1 SV=1	55	138332	3	3	2	2	1.2
140	CAND1_HUMAN	Cullin-associated NEDD8-dissociated protein 1 OS=Homo sapiens GN=CAND1 PE=1 SV=2	52	137999	1	1	1	1	0.9
141	SP130_HUMAN	Histone deacetylase complex subunit SAP130 OS=Homo sapiens GN=SAP130 PE=1 SV=1	52	110427	1	1	1	1	1.1
142	PFKAP_HUMAN	ATP-dependent 6-phosphofructokinase, platelet type OS=Homo sapiens GN=PFKP PE=1 SV=2	51	86454	1	1	1	1	1.4
143	MMS19_HUMAN	MMS19 nucleotide excision repair protein homolog OS=Homo sapiens GN=MMS19 PE=1 SV=2	50	114928	1	1	1	1	1.1
144	WDR48_HUMAN	WD repeat-containing protein 48 OS=Homo sapiens GN=WDR48 PE=1 SV=1	49	77018	2	2	1	1	0.9
145	ABCF2_HUMAN	ATP-binding cassette sub-family F member 2 OS=Homo sapiens GN=ABCF2 PE=1 SV=2	48	71815	2	2	1	1	1.8
146	SYLC_HUMAN	Leucine--tRNA ligase, cytoplasmic OS=Homo sapiens GN=LARS PE=1 SV=2	47	135577	2	2	1	1	0.8
147	KPYM_HUMAN	Pyruvate kinase PKM OS=Homo sapiens GN=PKM PE=1 SV=4	47	58470	2	2	2	2	3.8
148	SYEP_HUMAN	Bifunctional glutamate/proline--tRNA ligase OS=Homo sapiens GN=EPRS PE=1 SV=5	47	172080	1	1	1	1	0.6
149	BAG6_HUMAN	Large proline-rich protein BAG6 OS=Homo sapiens GN=BAG6 PE=1 SV=2	47	119790	2	2	2	2	1.5
150	GLU2B_HUMAN	Glucosidase 2 subunit beta OS=Homo sapiens GN=PRKCSH PE=1 SV=2	47	60357	2	1	2	1	3.8
151	H1T_HUMAN	Histone H1t OS=Homo sapiens GN=HIST1H1T PE=2 SV=4	46	22006	1	1	1	1	7.2
152	EIFCL_HUMAN	Eukaryotic translation initiation factor 3 subunit C-like protein OS=Homo sapiens GN=EIF3CL PE=3 SV=1	46	106091	1	1	1	1	1.1
153	PSIP1_HUMAN	PC4 and SFRS1-interacting protein OS=Homo sapiens GN=PSIP1 PE=1 SV=1	46	60181	1	1	1	1	1.5
154	CCNK_HUMAN	Cyclin-K OS=Homo sapiens GN=CCNK PE=1 SV=2	46	64598	2	2	1	1	2.8
155	SNED1_HUMAN	Sushi, nidogen and EGF-like domain-containing protein 1 OS=Homo sapiens GN=SNED1 PE=2 SV=2	46	158206	4	4	1	1	0.5
156	SF3B2_HUMAN	Splicing factor 3B subunit 2 OS=Homo sapiens GN=SF3B2 PE=1 SV=2	46	100279	1	1	1	1	1.7
157	EMAL4_HUMAN	Echinoderm microtubule-associated protein-like 4 OS=Homo sapiens GN=EML4 PE=1 SV=3	46	109932	1	1	1	1	1.6
158	FMR1_HUMAN	Synaptic functional regulator FMR1 OS=Homo sapiens GN=FMR1 PE=1 SV=1	45	71473	1	1	1	1	1.3
159	ACSL4_HUMAN	Long-chain-fatty-acid--CoA ligase 4 OS=Homo sapiens GN=ACSL4 PE=1 SV=2	45	80220	2	2	2	2	2.3
160	RBM25_HUMAN	RNA-binding protein 25 OS=Homo sapiens GN=RBM25 PE=1 SV=3	45	100467	1	1	1	1	1.8
161	U5S1_HUMAN	116 kDa U5 small nuclear ribonucleoprotein component OS=Homo sapiens GN=EFTUD2 PE=1 SV=1	44	110336	2	2	2	2	2.4
162	VATA_HUMAN	V-type proton ATPase catalytic subunit A OS=Homo sapiens GN=ATP6V1A PE=1 SV=2	44	68660	1	1	1	1	1.5
163	MTA2_HUMAN	Metastasis-associated protein MTA2 OS=Homo sapiens GN=MTA2 PE=1 SV=1	44	75717	1	1	1	1	3
164	TRM1_HUMAN	tRNA (guanine(26)-N(2))-dimethyltransferase OS=Homo sapiens GN=TRMT1 PE=1 SV=1	44	73386	1	1	1	1	1.1
165	RENT1_HUMAN	Regulator of nonsense transcripts 1 OS=Homo sapiens GN=UPF1 PE=1 SV=2	44	125578	1	1	1	1	1.2
166	LRGUK_HUMAN	Leucine-rich repeat and guanylate kinase domain-containing protein OS=Homo sapiens GN=LRGUK PE=2 SV=1	43	94415	2	2	1	1	0.7
167	XPP3_HUMAN	Probable Xaa-Pro aminopeptidase 3 OS=Homo sapiens GN=XPNPEP3 PE=1 SV=1	43	57624	1	1	1	1	1.4
168	SR140_HUMAN	U2 snRNP-associated SURP motif-containing protein OS=Homo sapiens GN=U2SURP PE=1 SV=2	43	118675	2	1	1	1	0.8
169	UBE4A_HUMAN	Ubiquitin conjugation factor E4 A OS=Homo sapiens GN=UBE4A PE=1 SV=2	41	123565	1	1	1	1	0.9
170	HERC5_HUMAN	E3 ISG15--protein ligase HERC5 OS=Homo sapiens GN=HERC5 PE=1 SV=2	41	118203	1	1	1	1	0.6
171	TAD2A_HUMAN	Transcriptional adapter 2-alpha OS=Homo sapiens GN=TADA2A PE=1 SV=3	40	52214	1	1	1	1	1.4
172	G3P_HUMAN	Glyceraldehyde-3-phosphate dehydrogenase OS=Homo sapiens GN=GAPDH PE=1 SV=3	40	36201	1	1	1	1	2.4
173	ASAP2_HUMAN	Arf-GAP with SH3 domain, ANK repeat and PH domain-containing protein 2 OS=Homo sapiens GN=ASAP2 PE=1 SV=3	38	112835	3	3	1	1	0.8
174	TBC15_HUMAN	TBC1 domain family member 15 OS=Homo sapiens GN=TBC1D15 PE=1 SV=2	38	80352	1	1	1	1	1.6
175	MFN2_HUMAN	Mitofusin-2 OS=Homo sapiens GN=MFN2 PE=1 SV=3	37	87088	1	1	1	1	1.2
176	PUM1_HUMAN	Pumilio homolog 1 OS=Homo sapiens GN=PUM1 PE=1 SV=3	37	127079	1	1	1	1	0.9
177	ARMC4_HUMAN	Armadillo repeat-containing protein 4 OS=Homo sapiens GN=ARMC4 PE=1 SV=1	37	117146	1	1	1	1	0.7
178	DESP_HUMAN	Desmoplakin OS=Homo sapiens GN=DSP PE=1 SV=3	37	334021	1	1	1	1	0.3
179	SEPT9_HUMAN	Septin-9 OS=Homo sapiens GN=SEPT9 PE=1 SV=2	36	65646	1	1	1	1	2.6
180	DHX29_HUMAN	ATP-dependent RNA helicase DHX29 OS=Homo sapiens GN=DHX29 PE=1 SV=2	36	156222	2	2	1	1	0.7
181	LAG3_HUMAN	Lymphocyte activation gene 3 protein OS=Homo sapiens GN=LAG3 PE=1 SV=5	35	57869	2	2	1	1	1.1
182	SFPQ_HUMAN	Splicing factor, proline- and glutamine-rich OS=Homo sapiens GN=SFPQ PE=1 SV=2	35	76216	1	1	1	1	1.4
183	H2B1A_HUMAN	Histone H2B type 1-A OS=Homo sapiens GN=HIST1H2BA PE=1 SV=3	35	14159	1	1	1	1	7.1
184	ALDOA_HUMAN	Fructose-bisphosphate aldolase A OS=Homo sapiens GN=ALDOA PE=1 SV=2	34	39851	1	1	1	1	3.8
185	RNBP6_HUMAN	Ran-binding protein 6 OS=Homo sapiens GN=RANBP6 PE=1 SV=2	34	126173	1	1	1	1	0.8
186	SMC2_HUMAN	Structural maintenance of chromosomes protein 2 OS=Homo sapiens GN=SMC2 PE=1 SV=2	34	136085	1	1	1	1	1.1
187	PP1RA_HUMAN	Serine/threonine-protein phosphatase 1 regulatory subunit 10 OS=Homo sapiens GN=PPP1R10 PE=1 SV=1	34	99338	1	1	1	1	1.8
188	TIAM1_HUMAN	T-lymphoma invasion and metastasis-inducing protein 1 OS=Homo sapiens GN=TIAM1 PE=1 SV=2	34	178710	1	1	1	1	0.5
189	MYO19_HUMAN	Unconventional myosin-XIX OS=Homo sapiens GN=MYO19 PE=1 SV=2	34	110776	1	1	1	1	0.7
190	CB072_HUMAN	Uncharacterized protein C2orf72 OS=Homo sapiens GN=C2orf72 PE=1 SV=2	34	30918	1	1	1	1	2.4
191	FANCJ_HUMAN	Fanconi anemia group J protein OS=Homo sapiens GN=BRIP1 PE=1 SV=1	34	142785	1	1	1	1	0.6
192	APAF_HUMAN	Apoptotic protease-activating factor 1 OS=Homo sapiens GN=APAF1 PE=1 SV=2	34	144087	1	1	1	1	0.6
193	NSF_HUMAN	Vesicle-fusing ATPase OS=Homo sapiens GN=NSF PE=1 SV=3	33	83055	1	1	1	1	1.3
194	VIGLN_HUMAN	Vigilin OS=Homo sapiens GN=HDLBP PE=1 SV=2	33	141995	3	1	2	1	1.1
195	NO66_HUMAN	Bifunctional lysine-specific demethylase and histidyl-hydroxylase NO66 OS=Homo sapiens GN=NO66 PE=1 SV=2	32	71384	1	1	1	1	2.2
196	TCPH_HUMAN	T-complex protein 1 subunit eta OS=Homo sapiens GN=CCT7 PE=1 SV=2	32	59842	1	1	1	1	1.3
197	TBA4B_HUMAN	Putative tubulin-like protein alpha-4B OS=Homo sapiens GN=TUBA4B PE=5 SV=2	32	27819	1	1	1	1	5
198	SUMO1_HUMAN	Small ubiquitin-related modifier 1 OS=Homo sapiens GN=SUMO1 PE=1 SV=1	32	11607	1	1	1	1	6.9
199	TCPE_HUMAN	T-complex protein 1 subunit epsilon OS=Homo sapiens GN=CCT5 PE=1 SV=1	32	60089	1	1	1	1	1.8
200	PR40A_HUMAN	Pre-mRNA-processing factor 40 homolog A OS=Homo sapiens GN=PRPF40A PE=1 SV=2	31	109022	1	0	1	0	1
201	CSTF3_HUMAN	Cleavage stimulation factor subunit 3 OS=Homo sapiens GN=CSTF3 PE=1 SV=1	31	83325	1	1	1	1	1.7
202	XPO2_HUMAN	Exportin-2 OS=Homo sapiens GN=CSE1L PE=1 SV=3	31	111145	1	1	1	1	0.8
203	NEK10_HUMAN	Serine/threonine-protein kinase Nek10 OS=Homo sapiens GN=NEK10 PE=2 SV=3	31	134145	1	1	1	1	0.7
204	CU129_HUMAN	Putative uncharacterized protein encoded by LINC00479 OS=Homo sapiens GN=LINC00479 PE=5 SV=2	31	15541	1	1	1	1	4.9
205	PCLO_HUMAN	Protein piccolo OS=Homo sapiens GN=PCLO PE=1 SV=4	31	554704	1	1	1	1	0.2
206	LIPB1_HUMAN	Liprin-beta-1 OS=Homo sapiens GN=PPFIBP1 PE=1 SV=2	31	114523	1	1	1	1	1.6
207	PLEC_HUMAN	Plectin OS=Homo sapiens GN=PLEC PE=1 SV=3	31	533462	1	1	1	1	0.3
208	CC106_HUMAN	Coiled-coil domain-containing protein 106 OS=Homo sapiens GN=CCDC106 PE=1 SV=1	31	32241	1	1	1	1	2.9
209	KLC2_HUMAN	Kinesin light chain 2 OS=Homo sapiens GN=KLC2 PE=1 SV=1	30	69291	1	0	1	0	2.3

## Sheet: H19 pull-down
Sample	H19 pull-down samples
Search title	Submitted from foreign1 foreign2 foreign3 by Mascot Daemon on USER-PC
Timestamp	2018-01-26T10:54:30Z
User
Email
Report URI	http://140.120.213.222/mascot/cgi/master_results.pl?file=../data/20180126/F031846.dat
Peak list data path	C:\SERVICE\20180126\foreign 2.mgf
Peak list format	Mascot generic
Search type	MIS
Mascot version	2.3.02
Database	SwissProt
Fasta file	SwissProt_20161221.fasta
Total sequences	553231
Total residues	197953409
Sequences after taxonomy filter	20204
Number of queries	2540
Fixed modifications	--------------------------------------------------------
Identifier	Name	Delta	Neutral loss
1	Carbamidomethyl (C)	57.0215
Variable modifications	--------------------------------------------------------
Identifier	Name	Delta	Neutral loss(es)
1	Deamidated (NQ)	0.984016
2	Oxidation (HW)	15.9949
3	Oxidation (M)	15.9949	0
Search Parameters	--------------------------------------------------------
Taxonomy filter	. . . . . . . . . . . . . . . . Homo sapiens (human)
Enzyme	Trypsin
Maximum Missed Cleavages	1
Fixed modifications	Carbamidomethyl (C)
Variable modifications	Deamidated (NQ),Oxidation (HW),Oxidation (M)
Peptide Mass Tolerance	0.05
Peptide Mass Tolerance Units	Da
Fragment Mass Tolerance	0.03
Fragment Mass Tolerance Units	Da
Mass values	Monoisotopic
Instrument type	ESI-QUAD-TOF
Format parameters	--------------------------------------------------------
Significance threshold	0.05
Max. number of hits	0
Use MudPIT protein scoring	1
Ions score cut-off	30
Include same-set proteins
Include sub-set proteins	0
Include unassigned	0
Require bold red	0
Use homology threshold	0
Group protein families	0
Protein hits	--------------------------------------------------------
prot_hit_num	prot_acc	prot_desc	prot_score	prot_mass	prot_matches	prot_matches_sig	prot_sequences	prot_sequences_sig	prot_cover
1	K2C1_HUMAN	Keratin, type II cytoskeletal 1 OS=Homo sapiens GN=KRT1 PE=1 SV=6	3360	66170	72	72	30	30	51.9
2	K22E_HUMAN	Keratin, type II cytoskeletal 2 epidermal OS=Homo sapiens GN=KRT2 PE=1 SV=2	2867	65678	67	67	27	27	45.7
3	K1C9_HUMAN	Keratin, type I cytoskeletal 9 OS=Homo sapiens GN=KRT9 PE=1 SV=3	2767	62255	60	60	23	23	53.6
4	K1C10_HUMAN	Keratin, type I cytoskeletal 10 OS=Homo sapiens GN=KRT10 PE=1 SV=6	2628	59020	68	68	23	23	36.6
5	PYC_HUMAN	Pyruvate carboxylase, mitochondrial OS=Homo sapiens GN=PC PE=1 SV=2	2500	130293	66	66	35	35	30.6
6	GRP75_HUMAN	Stress-70 protein, mitochondrial OS=Homo sapiens GN=HSPA9 PE=1 SV=2	1457	73920	33	33	18	18	27.8
7	GRP78_HUMAN	78 kDa glucose-regulated protein OS=Homo sapiens GN=HSPA5 PE=1 SV=2	1111	72402	24	24	16	16	26.6
8	MCCA_HUMAN	Methylcrotonoyl-CoA carboxylase subunit alpha, mitochondrial OS=Homo sapiens GN=MCCC1 PE=1 SV=3	968	80935	29	29	15	15	17.7
9	K2C6B_HUMAN	Keratin, type II cytoskeletal 6B OS=Homo sapiens GN=KRT6B PE=1 SV=5	836	60315	23	23	12	12	21.1
10	K2C6A_HUMAN	Keratin, type II cytoskeletal 6A OS=Homo sapiens GN=KRT6A PE=1 SV=3	799	60293	23	23	13	13	23.9
11	K1C14_HUMAN	Keratin, type I cytoskeletal 14 OS=Homo sapiens GN=KRT14 PE=1 SV=4	787	51872	26	26	13	13	27.5
12	K2C6C_HUMAN	Keratin, type II cytoskeletal 6C OS=Homo sapiens GN=KRT6C PE=1 SV=3	771	60273	22	22	13	13	23.9
13	HNRPM_HUMAN	Heterogeneous nuclear ribonucleoprotein M OS=Homo sapiens GN=HNRNPM PE=1 SV=3	731	77749	15	15	8	8	14.1
14	K2C5_HUMAN	Keratin, type II cytoskeletal 5 OS=Homo sapiens GN=KRT5 PE=1 SV=3	723	62568	24	24	14	14	20.7
15	K1C16_HUMAN	Keratin, type I cytoskeletal 16 OS=Homo sapiens GN=KRT16 PE=1 SV=4	651	51578	23	23	10	10	20.1
16	SERA_HUMAN	D-3-phosphoglycerate dehydrogenase OS=Homo sapiens GN=PHGDH PE=1 SV=4	635	57356	16	16	8	8	13.9
17	TRAP1_HUMAN	Heat shock protein 75 kDa, mitochondrial OS=Homo sapiens GN=TRAP1 PE=1 SV=3	593	80345	14	14	10	10	19
18	K1C13_HUMAN	Keratin, type I cytoskeletal 13 OS=Homo sapiens GN=KRT13 PE=1 SV=4	496	49900	15	15	4	4	6.8
19	VINC_HUMAN	Vinculin OS=Homo sapiens GN=VCL PE=1 SV=4	489	124292	13	13	8	8	9.2
20	K2C1B_HUMAN	Keratin, type II cytoskeletal 1b OS=Homo sapiens GN=KRT77 PE=2 SV=3	457	62149	11	11	4	4	5.4
21	PCCA_HUMAN	Propionyl-CoA carboxylase alpha chain, mitochondrial OS=Homo sapiens GN=PCCA PE=1 SV=4	442	80635	11	11	7	7	14.6
22	CH60_HUMAN	60 kDa heat shock protein, mitochondrial OS=Homo sapiens GN=HSPD1 PE=1 SV=2	323	61187	9	9	6	6	12
23	TBA1A_HUMAN	Tubulin alpha-1A chain OS=Homo sapiens GN=TUBA1A PE=1 SV=1	285	50788	6	6	3	3	6.7
24	LPPRC_HUMAN	Leucine-rich PPR motif-containing protein, mitochondrial OS=Homo sapiens GN=LRPPRC PE=1 SV=3	246	159003	7	7	5	5	4.1
25	K2C4_HUMAN	Keratin, type II cytoskeletal 4 OS=Homo sapiens GN=KRT4 PE=1 SV=4	238	57649	9	9	3	3	5.1
26	RS27A_HUMAN	Ubiquitin-40S ribosomal protein S27a OS=Homo sapiens GN=RPS27A PE=1 SV=2	234	18296	5	5	2	2	18.6
27	ACTB_HUMAN	Actin, cytoplasmic 1 OS=Homo sapiens GN=ACTB PE=1 SV=1	217	42052	6	6	4	4	13.1
28	HS71L_HUMAN	Heat shock 70 kDa protein 1-like OS=Homo sapiens GN=HSPA1L PE=1 SV=2	212	70730	5	5	4	4	6.7
29	HYOU1_HUMAN	Hypoxia up-regulated protein 1 OS=Homo sapiens GN=HYOU1 PE=1 SV=1	210	111494	9	9	5	5	5.8
30	DHX9_HUMAN	ATP-dependent RNA helicase A OS=Homo sapiens GN=DHX9 PE=1 SV=4	203	142181	9	9	5	5	3.1
31	HS90B_HUMAN	Heat shock protein HSP 90-beta OS=Homo sapiens GN=HSP90AB1 PE=1 SV=4	203	83554	5	5	4	4	5
32	ECHA_HUMAN	Trifunctional enzyme subunit alpha, mitochondrial OS=Homo sapiens GN=HADHA PE=1 SV=2	200	83688	5	5	2	2	2.9
33	ALBU_HUMAN	Serum albumin OS=Homo sapiens GN=ALB PE=1 SV=2	200	71317	7	7	4	4	4.8
34	HSP7C_HUMAN	Heat shock cognate 71 kDa protein OS=Homo sapiens GN=HSPA8 PE=1 SV=1	184	71082	4	4	4	4	6.7
35	PYRG1_HUMAN	CTP synthase 1 OS=Homo sapiens GN=CTPS1 PE=1 SV=2	181	67332	4	4	3	3	5.8
36	PUR4_HUMAN	Phosphoribosylformylglycinamidine synthase OS=Homo sapiens GN=PFAS PE=1 SV=4	178	146297	3	3	1	1	1
37	K2C7_HUMAN	Keratin, type II cytoskeletal 7 OS=Homo sapiens GN=KRT7 PE=1 SV=5	175	51411	6	6	3	3	4.3
38	RAGP1_HUMAN	Ran GTPase-activating protein 1 OS=Homo sapiens GN=RANGAP1 PE=1 SV=1	143	63958	3	3	3	3	6
39	TBB5_HUMAN	Tubulin beta chain OS=Homo sapiens GN=TUBB PE=1 SV=2	143	50095	4	4	3	3	8.8
40	GUAA_HUMAN	GMP synthase [glutamine-hydrolyzing] OS=Homo sapiens GN=GMPS PE=1 SV=1	134	77408	3	3	2	2	3.6
41	KPRP_HUMAN	Keratinocyte proline-rich protein OS=Homo sapiens GN=KPRP PE=1 SV=1	129	67172	4	4	2	2	3.8
42	MOES_HUMAN	Moesin OS=Homo sapiens GN=MSN PE=1 SV=3	127	67892	5	5	3	3	5.4
43	DDX17_HUMAN	Probable ATP-dependent RNA helicase DDX17 OS=Homo sapiens GN=DDX17 PE=1 SV=2	127	80906	3	3	2	2	3.2
44	FILA2_HUMAN	Filaggrin-2 OS=Homo sapiens GN=FLG2 PE=1 SV=1	119	249296	1	1	1	1	1.3
45	DCD_HUMAN	Dermcidin OS=Homo sapiens GN=DCD PE=1 SV=2	118	11391	3	3	2	2	20.9
46	NDUS1_HUMAN	NADH-ubiquinone oxidoreductase 75 kDa subunit, mitochondrial OS=Homo sapiens GN=NDUFS1 PE=1 SV=3	115	80443	2	2	1	1	1.7
47	HNRPU_HUMAN	Heterogeneous nuclear ribonucleoprotein U OS=Homo sapiens GN=HNRNPU PE=1 SV=6	113	91269	2	2	2	2	3.4
48	DDX3X_HUMAN	ATP-dependent RNA helicase DDX3X OS=Homo sapiens GN=DDX3X PE=1 SV=3	111	73597	3	3	2	2	3.6
49	HNRPQ_HUMAN	Heterogeneous nuclear ribonucleoprotein Q OS=Homo sapiens GN=SYNCRIP PE=1 SV=2	106	69788	2	2	2	2	2.1
50	FKB10_HUMAN	Peptidyl-prolyl cis-trans isomerase FKBP10 OS=Homo sapiens GN=FKBP10 PE=1 SV=1	105	64717	3	3	2	2	3.8
51	PABP1_HUMAN	Polyadenylate-binding protein 1 OS=Homo sapiens GN=PABPC1 PE=1 SV=2	104	70854	5	4	4	4	7.2
52	PP4R1_HUMAN	Serine/threonine-protein phosphatase 4 regulatory subunit 1 OS=Homo sapiens GN=PPP4R1 PE=1 SV=1	103	108361	2	2	1	1	1.1
53	DSG1_HUMAN	Desmoglein-1 OS=Homo sapiens GN=DSG1 PE=1 SV=2	98	114702	2	2	1	1	1.3
54	RBM14_HUMAN	RNA-binding protein 14 OS=Homo sapiens GN=RBM14 PE=1 SV=2	97	69620	4	4	4	4	7
55	HBA_HUMAN	Hemoglobin subunit alpha OS=Homo sapiens GN=HBA1 PE=1 SV=2	96	15305	2	2	1	1	10.6
56	HXK2_HUMAN	Hexokinase-2 OS=Homo sapiens GN=HK2 PE=1 SV=2	95	103739	4	4	3	3	3.2
57	TBB4B_HUMAN	Tubulin beta-4B chain OS=Homo sapiens GN=TUBB4B PE=1 SV=1	95	50255	2	2	2	2	5.6
58	SMTN_HUMAN	Smoothelin OS=Homo sapiens GN=SMTN PE=1 SV=7	93	99511	1	1	1	1	1.6
59	PSMD2_HUMAN	26S proteasome non-ATPase regulatory subunit 2 OS=Homo sapiens GN=PSMD2 PE=1 SV=3	90	100877	1	1	1	1	1.7
60	FUBP2_HUMAN	Far upstream element-binding protein 2 OS=Homo sapiens GN=KHSRP PE=1 SV=4	90	73355	1	1	1	1	1.8
61	PYRG2_HUMAN	CTP synthase 2 OS=Homo sapiens GN=CTPS2 PE=1 SV=1	89	66320	2	2	1	1	2
62	P5CS_HUMAN	Delta-1-pyrroline-5-carboxylate synthase OS=Homo sapiens GN=ALDH18A1 PE=1 SV=2	87	87989	2	2	2	2	3
63	HCFC1_HUMAN	Host cell factor 1 OS=Homo sapiens GN=HCFC1 PE=1 SV=2	87	210598	1	1	1	1	0.8
64	DHX30_HUMAN	Putative ATP-dependent RNA helicase DHX30 OS=Homo sapiens GN=DHX30 PE=1 SV=1	86	134938	3	3	2	2	1.4
65	DC1I2_HUMAN	Cytoplasmic dynein 1 intermediate chain 2 OS=Homo sapiens GN=DYNC1I2 PE=1 SV=3	85	71811	1	1	1	1	3.3
66	H11_HUMAN	Histone H1.1 OS=Homo sapiens GN=HIST1H1A PE=1 SV=3	83	21829	2	2	2	2	12.6
67	VIME_HUMAN	Vimentin OS=Homo sapiens GN=VIM PE=1 SV=4	83	53676	3	3	3	3	10.7
68	EPN4_HUMAN	Clathrin interactor 1 OS=Homo sapiens GN=CLINT1 PE=1 SV=1	81	68273	1	1	1	1	1.9
69	FAS_HUMAN	Fatty acid synthase OS=Homo sapiens GN=FASN PE=1 SV=3	78	275877	2	2	2	2	0.7
70	KRT82_HUMAN	Keratin, type II cuticular Hb2 OS=Homo sapiens GN=KRT82 PE=3 SV=3	75	57985	3	3	2	2	1.8
71	SYK_HUMAN	Lysine--tRNA ligase OS=Homo sapiens GN=KARS PE=1 SV=3	75	68461	2	2	1	1	2.2
72	CLH1_HUMAN	Clathrin heavy chain 1 OS=Homo sapiens GN=CLTC PE=1 SV=5	73	193260	1	1	1	1	0.7
73	MTA70_HUMAN	N6-adenosine-methyltransferase 70 kDa subunit OS=Homo sapiens GN=METTL3 PE=1 SV=2	72	65175	2	2	1	1	1.4
74	IMB1_HUMAN	Importin subunit beta-1 OS=Homo sapiens GN=KPNB1 PE=1 SV=2	72	98420	2	2	1	1	1.4
75	SMCA5_HUMAN	SWI/SNF-related matrix-associated actin-dependent regulator of chromatin subfamily A member 5 OS=Homo sapiens GN=SMARCA5 PE=1 SV=1	72	122513	2	2	2	2	1.9
76	NOLC1_HUMAN	Nucleolar and coiled-body phosphoprotein 1 OS=Homo sapiens GN=NOLC1 PE=1 SV=2	71	73560	3	3	2	2	2.7
77	ACTBL_HUMAN	Beta-actin-like protein 2 OS=Homo sapiens GN=ACTBL2 PE=1 SV=2	71	42318	3	3	2	2	6.6
78	FAKD5_HUMAN	FAST kinase domain-containing protein 5, mitochondrial OS=Homo sapiens GN=FASTKD5 PE=1 SV=1	70	87488	1	1	1	1	1.3
79	UTS2_HUMAN	Urotensin-2 OS=Homo sapiens GN=UTS2 PE=1 SV=1	69	14515	3	3	1	1	6.5
80	GTF2I_HUMAN	General transcription factor II-I OS=Homo sapiens GN=GTF2I PE=1 SV=2	69	112859	1	1	1	1	1.5
81	CCAR2_HUMAN	Cell cycle and apoptosis regulator protein 2 OS=Homo sapiens GN=CCAR2 PE=1 SV=2	67	103465	3	3	2	2	2.1
82	HSP76_HUMAN	Heat shock 70 kDa protein 6 OS=Homo sapiens GN=HSPA6 PE=1 SV=2	65	71440	1	1	1	1	1.7
83	GANAB_HUMAN	Neutral alpha-glucosidase AB OS=Homo sapiens GN=GANAB PE=1 SV=3	64	107263	2	2	2	2	2.2
84	IF4G1_HUMAN	Eukaryotic translation initiation factor 4 gamma 1 OS=Homo sapiens GN=EIF4G1 PE=1 SV=4	63	176124	1	1	1	1	0.8
85	SMC3_HUMAN	Structural maintenance of chromosomes protein 3 OS=Homo sapiens GN=SMC3 PE=1 SV=2	60	141853	1	1	1	1	1.2
86	MATR3_HUMAN	Matrin-3 OS=Homo sapiens GN=MATR3 PE=1 SV=2	58	95078	1	1	1	1	1.7
87	SYTM_HUMAN	Threonine--tRNA ligase, mitochondrial OS=Homo sapiens GN=TARS2 PE=1 SV=1	58	81841	4	4	2	2	3.9
88	PFKAP_HUMAN	ATP-dependent 6-phosphofructokinase, platelet type OS=Homo sapiens GN=PFKP PE=1 SV=2	56	86454	1	1	1	1	1.4
89	EF1A1_HUMAN	Elongation factor 1-alpha 1 OS=Homo sapiens GN=EEF1A1 PE=1 SV=1	55	50451	1	1	1	1	2.4
90	PAF1_HUMAN	RNA polymerase II-associated factor 1 homolog OS=Homo sapiens GN=PAF1 PE=1 SV=2	53	60110	1	1	1	1	2.1
91	DSC1_HUMAN	Desmocollin-1 OS=Homo sapiens GN=DSC1 PE=1 SV=2	50	101406	1	1	1	1	1.5
92	RFX1_HUMAN	MHC class II regulatory factor RFX1 OS=Homo sapiens GN=RFX1 PE=1 SV=2	49	105035	1	1	1	1	1.1
93	PSIP1_HUMAN	PC4 and SFRS1-interacting protein OS=Homo sapiens GN=PSIP1 PE=1 SV=1	48	60181	1	1	1	1	1.5
94	SP130_HUMAN	Histone deacetylase complex subunit SAP130 OS=Homo sapiens GN=SAP130 PE=1 SV=1	47	110427	1	1	1	1	1.1
95	RB3GP_HUMAN	Rab3 GTPase-activating protein catalytic subunit OS=Homo sapiens GN=RAB3GAP1 PE=1 SV=3	47	111594	2	2	2	2	2.2
96	SFPQ_HUMAN	Splicing factor, proline- and glutamine-rich OS=Homo sapiens GN=SFPQ PE=1 SV=2	46	76216	1	1	1	1	1.4
97	LRRF1_HUMAN	Leucine-rich repeat flightless-interacting protein 1 OS=Homo sapiens GN=LRRFIP1 PE=1 SV=2	44	89826	1	1	1	1	2
98	LAG3_HUMAN	Lymphocyte activation gene 3 protein OS=Homo sapiens GN=LAG3 PE=1 SV=5	44	57869	2	2	1	1	1.1
99	MCM4_HUMAN	DNA replication licensing factor MCM4 OS=Homo sapiens GN=MCM4 PE=1 SV=5	44	97068	1	1	1	1	1
100	EZRI_HUMAN	Ezrin OS=Homo sapiens GN=EZR PE=1 SV=4	43	69484	2	1	2	1	2.9
101	C1TC_HUMAN	C-1-tetrahydrofolate synthase, cytoplasmic OS=Homo sapiens GN=MTHFD1 PE=1 SV=3	43	102180	1	1	1	1	1.4
102	SNED1_HUMAN	Sushi, nidogen and EGF-like domain-containing protein 1 OS=Homo sapiens GN=SNED1 PE=2 SV=2	43	158206	2	2	1	1	0.5
103	UBE4A_HUMAN	Ubiquitin conjugation factor E4 A OS=Homo sapiens GN=UBE4A PE=1 SV=2	43	123565	2	1	1	1	0.9
104	ASAP2_HUMAN	Arf-GAP with SH3 domain, ANK repeat and PH domain-containing protein 2 OS=Homo sapiens GN=ASAP2 PE=1 SV=3	41	112835	3	3	1	1	0.8
105	GPAN1_HUMAN	G patch domain and ankyrin repeat-containing protein 1 OS=Homo sapiens GN=GPANK1 PE=1 SV=1	41	39518	2	2	1	1	3.7
106	ZN326_HUMAN	DBIRD complex subunit ZNF326 OS=Homo sapiens GN=ZNF326 PE=1 SV=2	39	65955	1	1	1	1	1.7
107	DHX29_HUMAN	ATP-dependent RNA helicase DHX29 OS=Homo sapiens GN=DHX29 PE=1 SV=2	38	156222	2	2	1	1	0.7
108	BLM_HUMAN	Bloom syndrome protein OS=Homo sapiens GN=BLM PE=1 SV=1	38	160611	2	2	1	1	0.4
109	MRP9_HUMAN	Multidrug resistance-associated protein 9 OS=Homo sapiens GN=ABCC12 PE=1 SV=2	38	153625	2	2	1	1	0.4
110	LRGUK_HUMAN	Leucine-rich repeat and guanylate kinase domain-containing protein OS=Homo sapiens GN=LRGUK PE=2 SV=1	37	94415	1	1	1	1	0.7
111	SRC8_HUMAN	Src substrate cortactin OS=Homo sapiens GN=CTTN PE=1 SV=2	36	61720	1	1	1	1	1.8
112	DMD_HUMAN	Dystrophin OS=Homo sapiens GN=DMD PE=1 SV=3	34	428537	1	1	1	1	0.3
113	SYVC_HUMAN	Valine--tRNA ligase OS=Homo sapiens GN=VARS PE=1 SV=4	33	141642	1	1	1	1	0.6
114	CLCN6_HUMAN	Chloride transport protein 6 OS=Homo sapiens GN=CLCN6 PE=1 SV=2	33	98651	1	1	1	1	1.3
115	CCNK_HUMAN	Cyclin-K OS=Homo sapiens GN=CCNK PE=1 SV=2	32	64598	1	1	1	1	2.8
116	COM1_HUMAN	DNA endonuclease RBBP8 OS=Homo sapiens GN=RBBP8 PE=1 SV=2	31	103190	2	2	1	1	0.7
117	OR8U1_HUMAN	Olfactory receptor 8U1 OS=Homo sapiens GN=OR8U1 PE=3 SV=1	31	35691	2	2	1	1	1.9
